# Supplementary material for: Comparison of Proteome Composition of Serum Enriched in Extracellular Vesicles Isolated from Polycythemia Vera Patients and Healthy Controls
Source: Proteomes. 2019 May 6;7(2):20. doi: 10.3390/proteomes7020020 (PMC6631625; doi:10.3390/proteomes7020020)
Supplement: Supplementary file 1 [file proteomes-07-00020-s001.zip]

Archive with 2 entries (1 files):
- proteomes-483479-SI/
- proteomes-483479-SI/proteomes-483479-supplementary.xlsx
