# Supplementary material for: Comparison of Proteome Composition of Serum Enriched in Extracellular Vesicles Isolated from Polycythemia Vera Patients and Healthy Controls
Source: Proteomes. 2019 May 6;7(2):20. doi: 10.3390/proteomes7020020 (PMC6631625; doi:10.3390/proteomes7020020)
Supplement: Supplementary file 1 [file proteomes-07-00020-s001.zip › proteomes-483479-SI/proteomes-483479-supplementary.xlsx]

## Sheet: patient blood data
Patient	Platelets [cells/µl]	Leukocytes [cells/µl]	Cholesterol [mg/dl]	HDL/LDL [mg/dl]
1	943000	22300	68	24/36
2	730000	33700	109	33/61
3	699000	25600	147	43/82
4	792000	10700	151	NA
5	242000	19100	194	31/121
6	984000	18200	182	NA
7	1380000	15600	175	31/111
8	1000000	11200	193	NA
9	442000	32600	104	26/61
NA - data not available

## Sheet: isolated EV amount
Sample	Concentration [ug/ul]	Total EV protein [ug]
P1	12.92	7752
P2	10.86	6516
P3	12.24	7344
P4	16.04	9624
P5	13.67	8202
P6	19.74	11844
P7	11.91	7146
P8	8.45	5070
P9	22.21	13326
C1	16.18	9708
C2	21.51	12906
C3	28.47	17082
C4	10.34	6204
C5	21.05	12630
C6	9.84	5904
C7	13.86	8316
C8	16.69	10014
C9	5.48	3288

## Sheet: all identified proteins
Protein IDs	Protein names	Gene names	Number of proteins	Peptides	Razor + unique peptides	Unique peptides	Peptides N1	Peptides N2	Peptides N3	Peptides N4	Peptides N5	Peptides N6	Peptides N7	Peptides N8	Peptides N9	Peptides PV1	Peptides PV2	Peptides PV3	Peptides PV4	Peptides PV5	Peptides PV6	Peptides PV7	Peptides PV8	Peptides PV9	Razor + unique peptides N1	Razor + unique peptides N2	Razor + unique peptides N3	Razor + unique peptides N4	Razor + unique peptides N5	Razor + unique peptides N6	Razor + unique peptides N7	Razor + unique peptides N8	Razor + unique peptides N9	Razor + unique peptides PV1	Razor + unique peptides PV2	Razor + unique peptides PV3	Razor + unique peptides PV4	Razor + unique peptides PV5	Razor + unique peptides PV6	Razor + unique peptides PV7	Razor + unique peptides PV8	Razor + unique peptides PV9	Unique peptides N1	Unique peptides N2	Unique peptides N3	Unique peptides N4	Unique peptides N5	Unique peptides N6	Unique peptides N7
P04217;M0R009	Alpha-1B-glycoprotein	A1BG	2	21	21	6	17	18	18	17	19	19	17	18	18	19	19	19	18	18	17	18	19	19	17	18	18	17	19	19	17	18	18	19	19	19	18	18	17	18	19	19	6	6	6	6	6	6	6
P04217-2;CON__Q2KJF1	Alpha-1B-glycoprotein	A1BG	2	17	2	2	13	13	14	13	15	15	11	13	14	14	14	14	13	13	13	14	15	15	2	1	2	2	2	2	0	1	2	1	1	1	1	1	2	2	2	2	2	1	2	2	2	2	0
P01023;CON__ENSEMBL:ENSBTAP00000024146;F8W7L3;H0YFH1;F5H1E8	Alpha-2-macroglobulin	A2M	5	121	121	110	110	115	107	113	113	108	111	111	110	107	110	111	109	98	112	110	115	112	110	115	107	113	113	108	111	111	110	107	110	111	109	98	112	110	115	112	100	105	96	102	102	98	100
P60709;P63261;I3L3I0;I3L1U9;G5E9R0;E7EVS6;Q6S8J3;A5A3E0;K7EM38;I3L3R2;J3KT65;I3L4N8;P0CG38;C9JTX5;C9JZR7;P0CG39;Q9BYX7;F8WCH0	Actin, cytoplasmic 1;Actin, cytoplasmic 1, N-terminally processed;Actin, cytoplasmic 2;Actin, cytoplasmic 2, N-terminally processed	ACTB;ACTG1	18	18	18	9	17	18	15	16	15	15	15	18	16	18	16	16	17	15	15	16	18	15	17	18	15	16	15	15	15	18	16	18	16	16	17	15	15	16	18	15	9	9	7	8	7	8	7
P63267;P68133;P62736;P68032;A6NL76;P63267-2;F8WB63;B8ZZJ2;C9JFL5;F6UVQ4;F6QUT6;C9JUM1;Q562R1	Actin, gamma-enteric smooth muscle;Actin, alpha skeletal muscle;Actin, aortic smooth muscle;Actin, alpha cardiac muscle 1	ACTG2;ACTA1;ACTA2;ACTC1;ACTB	13	10	1	1	9	10	9	9	9	8	9	10	9	10	9	9	9	8	8	9	10	9	1	1	1	1	1	1	1	1	1	1	1	1	1	1	1	1	1	1	1	1	1	1	1	1	1
P12814;P12814-3;P12814-2;P12814-4;H9KV75;G3V2W4;G3V2N5;O43707;H0YJW3;G3V2X9;H7C5W8;G3V5M4;H0YJ11;O43707-2;G3V2E8;P35609;Q08043;H7C144;F5GXS2;A0A087WSZ2;O43707-3;P35609-2;G3V380;K7EJH8	Alpha-actinin-1	ACTN1	24	18	18	18	9	11	8	13	12	9	11	11	13	16	13	11	14	9	7	12	10	13	9	11	8	13	12	9	11	11	13	16	13	11	14	9	7	12	10	13	9	11	8	13	12	9	11
P61158;F8WDR7;B4DXW1	Actin-related protein 3	ACTR3	3	1	1	1	1	1	0	0	0	1	1	1	1	1	1	1	1	1	0	1	0	0	1	1	0	0	0	1	1	1	1	1	1	1	1	1	0	1	0	0	1	1	0	0	0	1	1
Q76LX8;Q76LX8-3;Q76LX8-2;A0A0C4DFV8;F6V803;A0A0B4J229;E7EV88;Q76LX8-4	A disintegrin and metalloproteinase with thrombospondin motifs 13	ADAMTS13	8	10	10	10	8	5	3	8	8	8	9	7	8	8	8	7	7	6	7	9	9	7	8	5	3	8	8	8	9	7	8	8	8	7	7	6	7	9	9	7	8	5	3	8	8	8	9
Q15848	Adiponectin	ADIPOQ	1	8	8	8	7	6	5	7	5	8	7	7	7	7	6	6	6	7	7	6	7	6	7	6	5	7	5	8	7	7	7	7	6	6	6	7	7	6	7	6	7	6	5	7	5	8	7
P43652	Afamin	AFM	1	22	22	22	21	20	20	22	21	20	18	20	20	21	16	19	20	21	22	22	22	21	21	20	20	22	21	20	18	20	20	21	16	19	20	21	22	22	22	21	21	20	20	22	21	20	18
P01019	Angiotensinogen;Angiotensin-1;Angiotensin-2;Angiotensin-3;Angiotensin-4;Angiotensin 1-9;Angiotensin 1-7;Angiotensin 1-5;Angiotensin 1-4	AGT	1	19	19	19	18	18	16	17	17	15	15	13	14	15	15	15	13	15	18	16	17	15	18	18	16	17	17	15	15	13	14	15	15	15	13	15	18	16	17	15	18	18	16	17	17	15	15
P02765;C9JV77;CON__P12763	Alpha-2-HS-glycoprotein;Alpha-2-HS-glycoprotein chain A;Alpha-2-HS-glycoprotein chain B	AHSG	3	8	8	8	5	5	5	6	7	7	7	6	8	7	6	6	6	7	7	5	6	8	5	5	5	6	7	7	7	6	8	7	6	6	6	7	7	5	6	8	5	5	5	6	7	7	7
P13716;P13716-2;B7ZBK6	Delta-aminolevulinic acid dehydratase	ALAD	3	10	10	10	9	1	6	4	6	2	8	5	1	1	3	2	1	1	0	0	1	5	9	1	6	4	6	2	8	5	1	1	3	2	1	1	0	0	1	5	9	1	6	4	6	2	8
P02768;CON__P02768-1;A0A0C4DGB6;B7WNR0;H0YA55;D6RHD5;P02768-2;C9JKR2;H7C013	Serum albumin	ALB	9	115	115	35	103	98	100	103	103	104	106	106	100	104	101	91	96	102	102	99	103	104	103	98	100	103	103	104	106	106	100	104	101	91	96	102	102	99	103	104	32	31	30	34	32	34	34
A0A087WWT3;P02768-3	Serum albumin	ALB	2	79	1	2	69	65	68	67	69	68	70	70	67	70	67	61	63	67	68	65	67	70	0	0	0	0	0	0	0	0	1	0	0	0	0	0	0	0	0	0	1	1	1	1	1	1	1
P04075;H3BUH7;H3BPS8;H3BQN4;J3KPS3;P04075-2;H3BMQ8;H3BR04;H3BU78	Fructose-bisphosphate aldolase A;Fructose-bisphosphate aldolase	ALDOA	9	5	5	5	3	1	4	3	3	1	2	1	2	5	3	2	2	2	3	4	3	3	3	1	4	3	3	1	2	1	2	5	3	2	2	2	3	4	3	3	3	1	4	3	3	1	2
P02760;S4R3Y4;CON__P00978	Protein AMBP;Alpha-1-microglobulin;Inter-alpha-trypsin inhibitor light chain;Trypstatin	AMBP	3	17	17	9	16	17	15	14	14	14	13	14	13	15	16	14	15	16	16	16	16	15	16	17	15	14	14	14	13	14	13	15	16	14	15	16	16	16	16	15	9	9	8	7	7	7	6
S4R471		AMBP	1	9	1	1	8	9	8	8	8	7	8	8	8	9	9	9	8	9	9	9	8	8	1	1	1	1	1	0	1	1	1	1	1	1	1	1	1	1	1	1	1	1	1	1	1	0	1
P03950	Angiogenin	ANG	1	3	3	3	2	2	1	1	1	3	1	2	3	3	2	3	3	3	2	3	3	2	2	2	1	1	1	3	1	2	3	3	2	3	3	3	2	3	3	2	2	2	1	1	1	3	1
Q15389;Q15389-2;E7ERK4;B4DTQ9	Angiopoietin-1	ANGPT1	4	2	2	2	0	0	0	0	1	0	0	1	0	2	1	0	1	0	0	1	0	0	0	0	0	0	1	0	0	1	0	2	1	0	1	0	0	1	0	0	0	0	0	0	1	0	0
Q9Y5C1	Angiopoietin-related protein 3	ANGPTL3	1	2	2	2	1	1	0	1	1	1	1	0	1	2	2	1	1	1	0	1	2	2	1	1	0	1	1	1	1	0	1	2	2	1	1	1	0	1	2	2	1	1	0	1	1	1	1
P04083	Annexin A1	ANXA1	1	1	1	1	0	0	0	1	0	0	1	0	0	0	0	0	0	1	0	0	0	1	0	0	0	1	0	0	1	0	0	0	0	0	0	1	0	0	0	1	0	0	0	1	0	0	1
P02743	Serum amyloid P-component;Serum amyloid P-component(1-203)	APCS	1	19	19	19	19	19	19	18	17	17	17	18	17	18	17	18	19	18	18	19	18	19	19	19	19	18	17	17	17	18	17	18	17	18	19	18	18	19	18	19	19	19	19	18	17	17	17
P13798;C9JIF9;H7C393;H7C1U0;C9JLK2	Acylamino-acid-releasing enzyme	APEH	5	9	9	9	7	2	5	4	4	2	4	1	2	3	1	3	1	4	2	2	2	5	7	2	5	4	4	2	4	1	2	3	1	3	1	4	2	2	2	5	7	2	5	4	4	2	4
Q9HDC9;H0Y512;Q9HDC9-2	Adipocyte plasma membrane-associated protein	APMAP	3	7	7	7	6	0	1	3	3	5	3	1	3	1	0	6	2	5	5	1	2	1	6	0	1	3	3	5	3	1	3	1	0	6	2	5	5	1	2	1	6	0	1	3	3	5	3
P02647;F8W696;CON__P15497	Apolipoprotein A-I;Proapolipoprotein A-I;Truncated apolipoprotein A-I	APOA1	3	41	41	41	38	32	37	39	33	37	33	34	36	35	35	33	33	34	32	32	34	32	38	32	37	39	33	37	33	34	36	35	35	33	33	34	32	32	34	32	38	32	37	39	33	37	33
P02652;V9GYM3;V9GYG9;V9GYE3;V9GYS1;V9GYC1	Apolipoprotein A-II;Proapolipoprotein A-II;Truncated apolipoprotein A-II	APOA2	6	11	11	11	9	9	9	9	9	9	9	9	11	9	7	7	9	10	10	8	10	10	9	9	9	9	9	9	9	9	11	9	7	7	9	10	10	8	10	10	9	9	9	9	9	9	9
P06727;CON__Q32PJ2	Apolipoprotein A-IV	APOA4	2	33	33	33	30	27	30	31	29	31	28	25	28	30	29	27	29	30	29	30	29	30	30	27	30	31	29	31	28	25	28	30	29	27	29	30	29	30	29	30	30	27	30	31	29	31	28
Q6Q788;C9JZZ0	Apolipoprotein A-V	APOA5	2	9	9	9	7	4	5	3	3	3	3	4	4	1	2	3	2	8	1	7	4	5	7	4	5	3	3	3	3	4	4	1	2	3	2	8	1	7	4	5	7	4	5	3	3	3	3
P04114	Apolipoprotein B-100;Apolipoprotein B-48	APOB	1	547	547	30	495	476	470	468	484	497	479	490	465	450	463	461	456	490	476	478	480	471	495	476	470	468	484	497	479	490	465	450	463	461	456	490	476	478	480	471	27	26	27	24	29	29	29
A0A087WTM7;A8MUN2		APOB	2	520	3	3	471	453	446	447	458	471	453	465	439	428	440	439	434	463	452	455	454	446	3	3	3	3	3	3	3	3	2	3	3	3	3	3	3	3	3	3	3	3	3	3	3	3	3
K7ERI9;P02654;K7EJI9;K7ELM9;K7EPF9;K7EKP1	Apolipoprotein C-I;Truncated apolipoprotein C-I	APOC1	6	7	7	7	7	5	5	7	6	5	6	5	5	5	6	5	5	7	6	6	6	6	7	5	5	7	6	5	6	5	5	5	6	5	5	7	6	6	6	6	7	5	5	7	6	5	6
P02656;B0YIW2	Apolipoprotein C-III	APOC3	2	5	5	5	4	4	4	4	4	4	4	4	4	4	4	4	4	5	4	4	4	4	4	4	4	4	4	4	4	4	4	4	4	4	4	5	4	4	4	4	4	4	4	4	4	4	4
P55056	Apolipoprotein C-IV	APOC4	1	3	2	2	3	3	3	3	3	3	3	3	3	3	3	3	3	3	3	3	3	3	2	2	2	2	2	2	2	2	2	2	2	2	2	2	2	2	2	2	2	2	2	2	2	2	2
K7ER74;P02655;Q6P163;V9GYJ8;K7EMC3	Apolipoprotein C-II;Proapolipoprotein C-II	APOC4-APOC2;APOC2	5	6	6	5	6	6	6	6	6	6	6	6	6	6	6	6	6	6	6	6	6	6	6	6	6	6	6	6	6	6	6	6	6	6	6	6	6	6	6	6	5	5	5	5	5	5	5
C9JF17;P05090;C9JX71;F8WBT9	Apolipoprotein D	APOD	4	13	13	13	11	11	11	12	13	13	13	11	12	9	9	8	11	11	12	11	11	12	11	11	11	12	13	13	13	11	12	9	9	8	11	11	12	11	11	12	11	11	11	12	13	13	13
P02649;H0Y7L5;E9PEV4;E7ERP7;CON__Q03247	Apolipoprotein E	APOE	5	32	32	32	30	28	28	29	27	29	27	26	26	27	26	25	23	30	29	28	26	29	30	28	28	29	27	29	27	26	26	27	26	25	23	30	29	28	26	29	30	28	28	29	27	29	27
Q13790	Apolipoprotein F	APOF	1	5	5	5	5	5	4	4	5	5	5	4	4	4	5	5	4	5	5	4	4	4	5	5	4	4	5	5	5	4	4	4	5	5	4	5	5	4	4	4	5	5	4	4	5	5	5
P02749;J3QRN2;J3QLI0;J3KS17;CON__P17690	Beta-2-glycoprotein 1	APOH	5	23	23	23	16	19	18	19	20	21	18	20	19	19	20	19	16	20	20	23	21	19	16	19	18	19	20	21	18	20	19	19	20	19	16	20	20	23	21	19	16	19	18	19	20	21	18
O14791;O14791-3;O14791-2;B1AH96;B1AH94;F8WB77;B1AH95;F8WCH3	Apolipoprotein L1	APOL1	8	23	23	23	17	21	20	22	21	20	22	15	17	20	21	20	18	19	19	18	21	19	17	21	20	22	21	20	22	15	17	20	21	20	18	19	19	18	21	19	17	21	20	22	21	20	22
O95445	Apolipoprotein M	APOM	1	12	12	4	10	10	10	10	10	9	8	8	9	8	10	9	11	10	9	10	10	8	10	10	10	10	10	9	8	8	9	8	10	9	11	10	9	10	10	8	3	3	3	3	3	3	1
O95445-2;Q5SRP5	Apolipoprotein M	APOM	2	10	2	2	9	8	9	9	9	8	8	9	9	7	10	9	10	8	8	9	8	6	2	1	2	2	2	2	1	2	2	1	2	2	2	2	2	2	2	1	2	1	2	2	2	2	1
P05067;P05067-8;E9PG40;P05067-7;P05067-11;P05067-9;P05067-4;H7C0V9;A0A0A0MRG2;P05067-10;P05067-3;P05067-5;P05067-6;H7C2L2;P05067-2	Amyloid beta A4 protein;N-APP;Soluble APP-alpha;Soluble APP-beta;C99;Beta-amyloid protein 42;Beta-amyloid protein 40;C83;P3(42);P3(40);C80;Gamma-secretase C-terminal fragment 59;Gamma-secretase C-terminal fragment 57;Gamma-secretase C-terminal fragment 50;C31	APP	15	12	12	11	7	12	8	11	8	9	6	7	7	8	8	7	10	9	11	11	12	7	7	12	8	11	8	9	6	7	7	8	8	7	10	9	11	11	12	7	6	11	7	10	7	8	5
P05089;P05089-2;P05089-3	Arginase-1	ARG1	3	2	2	2	1	0	0	1	1	0	0	0	0	0	0	1	0	0	0	0	0	0	1	0	0	1	1	0	0	0	0	0	0	1	0	0	0	0	0	0	1	0	0	1	1	0	0
A0A0A6YYG9;P59998-2;P59998;F8WDD7;F8WCF6;P59998-3;J3KQB2;Q9Y4R7;R4GN08;H7C0A3;C9JSD3;H3BLT7;H0Y5E3;P59998-4;Q9Y4R7-6;Q9Y4R7-2;Q9Y4R7-5	Actin-related protein 2/3 complex subunit 4	ARPC4-TTLL3;ARPC4	17	3	3	3	2	0	1	2	2	2	2	3	3	3	2	2	2	2	2	2	1	3	2	0	1	2	2	2	2	3	3	3	2	2	2	2	2	2	1	3	2	0	1	2	2	2	2
O75882;O75882-3;O75882-2	Attractin	ATRN	3	12	12	12	7	7	7	6	8	8	8	6	12	8	5	6	4	5	7	7	8	6	7	7	7	6	8	8	8	6	12	8	5	6	4	5	7	7	8	6	7	7	7	6	8	8	8
P25311;C9JEV0;H7BZJ8	Zinc-alpha-2-glycoprotein	AZGP1	3	8	8	8	6	5	4	6	6	6	6	6	7	6	6	7	6	6	6	6	5	6	6	5	4	6	6	6	6	6	7	6	6	7	6	6	6	6	5	6	6	5	4	6	6	6	6
P20160	Azurocidin	AZU1	1	2	2	2	1	1	1	1	1	1	0	0	1	1	1	2	0	1	1	1	1	2	1	1	1	1	1	1	0	0	1	1	1	2	0	1	1	1	1	2	1	1	1	1	1	1	0
P61769;H0YL18;H0YLF3;F5H6I0	Beta-2-microglobulin;Beta-2-microglobulin form pI 5.3;Beta-2-microglobulin	B2M	4	6	6	6	6	5	6	5	5	5	5	5	5	6	6	5	5	5	6	6	6	6	6	5	6	5	5	5	5	5	5	6	6	5	5	5	6	6	6	6	6	5	6	5	5	5	5
P06276;F8WF14;F8WEX7;H0Y885;H7C4Y0	Cholinesterase;Carboxylic ester hydrolase	BCHE	5	5	5	5	2	1	1	1	3	3	1	1	1	0	1	1	4	2	2	3	2	3	2	1	1	1	3	3	1	1	1	0	1	1	4	2	2	3	2	3	2	1	1	1	3	3	1
P30043;M0QZL1;M0R192	Flavin reductase (NADPH)	BLVRB	3	4	4	4	4	0	3	2	2	0	2	1	0	0	0	1	0	0	0	0	1	2	4	0	3	2	2	0	2	1	0	0	0	1	0	0	0	0	1	2	4	0	3	2	2	0	2
P13497;P13497-4;P13497-5;P13497-2;P13497-6	Bone morphogenetic protein 1	BMP1	5	2	2	2	1	1	0	1	0	0	0	1	1	0	0	0	0	2	0	0	0	1	1	1	0	1	0	0	0	1	1	0	0	0	0	2	0	0	0	1	1	1	0	1	0	0	0
P17213;H0Y738	Bactericidal permeability-increasing protein	BPI	2	4	4	4	1	1	1	1	1	2	1	0	1	3	4	4	3	2	1	1	1	4	1	1	1	1	1	2	1	0	1	3	4	4	3	2	1	1	1	4	1	1	1	1	1	2	1
P43251;P43251-4;P43251-3;P43251-2;C9JSN9	Biotinidase	BTD	5	7	7	7	2	2	1	4	3	4	4	5	4	6	5	3	4	5	5	3	5	3	2	2	1	4	3	4	4	5	4	6	5	3	4	5	5	3	5	3	2	2	1	4	3	4	4
P02745;X6RLJ0	Complement C1q subcomponent subunit A	C1QA	2	18	18	18	16	17	15	15	14	15	13	16	15	17	18	17	15	18	15	17	17	15	16	17	15	15	14	15	13	16	15	17	18	17	15	18	15	17	17	15	16	17	15	15	14	15	13
P02746;D6R934;A0A0A0MSV6;D6RGJ1	Complement C1q subcomponent subunit B	C1QB	4	19	19	19	18	16	17	19	19	18	19	18	18	17	18	19	18	19	19	16	19	19	18	16	17	19	19	18	19	18	18	17	18	19	18	19	19	16	19	19	18	16	17	19	19	18	19
P02747	Complement C1q subcomponent subunit C	C1QC	1	13	13	13	12	11	12	12	10	12	11	11	11	13	12	13	12	12	12	11	12	13	12	11	12	12	10	12	11	11	11	13	12	13	12	12	12	11	12	13	12	11	12	12	10	12	11
Q9BXJ4;E9PGA6;Q9BXJ4-2;Q9BXJ4-3	Complement C1q tumor necrosis factor-related protein 3	C1QTNF3;C1QTNF3-AMACR	4	5	5	5	4	5	4	3	5	4	4	4	4	5	5	5	5	5	5	4	4	5	4	5	4	3	5	4	4	4	4	5	5	5	5	5	5	4	4	5	4	5	4	3	5	4	4
B4DPQ0;P00736;F5H2D0;F5H3N3;F5H1V0;F5H6Y3;F5H3A3;F5H1N6;F5GWL0	Complement C1r subcomponent;Complement C1r subcomponent heavy chain;Complement C1r subcomponent light chain	C1R	9	66	66	64	51	52	53	59	51	55	53	56	57	56	54	53	52	50	54	57	57	56	51	52	53	59	51	55	53	56	57	56	54	53	52	50	54	57	57	56	49	50	51	57	49	54	51
Q9NZP8;H0YFL7;F5H2Z5;F5GWF3	Complement C1r subcomponent-like protein	C1RL	4	8	6	6	6	8	7	5	5	6	7	8	5	7	6	8	5	8	7	6	6	8	4	6	5	3	3	5	5	6	4	5	4	6	3	6	5	4	5	6	4	6	5	3	3	5	5
P09871;F8WCZ6;H0Y5D1;F5H7T4;B5MCV4;C9IZP8;C9JY52	Complement C1s subcomponent;Complement C1s subcomponent heavy chain;Complement C1s subcomponent light chain	C1S	7	56	56	8	45	45	44	52	50	49	51	50	52	50	47	49	48	48	50	53	53	53	45	45	44	52	50	49	51	50	52	50	47	49	48	48	50	53	53	53	7	7	7	8	7	8	7
A0A087X232		C1S	1	50	1	2	39	39	38	45	44	43	45	43	45	44	43	43	42	44	44	46	46	46	0	0	0	0	0	1	0	0	0	0	1	1	0	1	1	0	0	0	1	1	1	1	1	2	1
P06681;A0A0G2JL69;P06681-3;P06681-2;B4DQI1;A0A0G2JIE7;H0Y3H6;E9PDZ0;A0A0G2JK28;H0Y868;Q8N6L6	Complement C2;Complement C2b fragment;Complement C2a fragment	C2	11	26	5	5	20	22	18	18	16	20	18	16	19	16	23	19	22	26	18	21	25	20	5	5	4	5	4	5	4	3	4	3	5	3	4	5	4	5	5	4	5	5	4	5	4	5	4
M0R1Q1		C3	1	9	2	2	8	7	8	7	7	7	6	8	8	8	8	7	8	9	8	8	7	7	2	1	2	2	2	2	1	2	2	2	2	2	2	2	2	2	2	2	2	1	2	2	2	2	1
P01024;M0QYC8;M0R0Q9;M0QXZ3	Complement C3;Complement C3 beta chain;C3-beta-c;Complement C3 alpha chain;C3a anaphylatoxin;Acylation stimulating protein;Complement C3b alpha chain;Complement C3c alpha chain fragment 1;Complement C3dg fragment;Complement C3g fragment;Complement C3d fragment;Complement C3f fragment;Complement C3c alpha chain fragment 2	C3	4	223	223	196	205	206	206	202	201	200	201	206	195	203	203	205	208	210	204	211	208	203	205	206	206	202	201	200	201	206	195	203	203	205	208	210	204	211	208	203	179	180	180	177	176	176	177
P0C0L4;P0C0L4-2	Complement C4-A;Complement C4 beta chain;Complement C4-A alpha chain;C4a anaphylatoxin;C4b-A;C4d-A;Complement C4 gamma chain	C4A	2	200	200	2	180	181	181	169	167	178	153	175	164	174	173	173	172	180	170	183	184	182	180	181	181	169	167	178	153	175	164	174	173	173	172	180	170	183	184	182	2	2	1	2	2	2	2
P0C0L5;F5GXS0	Complement C4-B;Complement C4 beta chain;Complement C4-B alpha chain;C4a anaphylatoxin;C4b-B;C4d-B;Complement C4 gamma chain	C4B	2	199	9	2	178	179	177	165	164	174	160	172	170	172	172	172	170	178	169	179	180	177	8	8	5	6	6	6	9	7	9	7	9	9	8	8	8	6	6	5	2	2	0	0	0	0	2
P04003;F2Z2V7	C4b-binding protein alpha chain	C4BPA	2	65	65	54	59	59	55	58	57	56	56	59	60	58	53	56	58	61	57	59	57	51	59	59	55	58	57	56	56	59	60	58	53	56	58	61	57	59	57	51	50	50	47	47	48	49	48
A6PVY5		C4BPA	1	12	1	1	10	10	8	12	10	8	9	11	12	10	8	10	11	12	11	11	9	9	1	1	0	1	1	1	1	1	1	1	1	1	1	1	1	1	0	1	1	1	0	1	1	1	1
P20851;P20851-2;Q5VVQ7	C4b-binding protein beta chain	C4BPB	3	15	15	15	13	15	13	14	13	14	15	14	14	14	14	13	14	12	12	11	14	14	13	15	13	14	13	14	15	14	14	14	14	13	14	12	12	11	14	14	13	15	13	14	13	14	15
P01031;CON__Q1A7A4	Complement C5;Complement C5 beta chain;Complement C5 alpha chain;C5a anaphylatoxin;Complement C5 alpha chain	C5	2	146	146	146	135	132	129	131	118	127	123	133	120	128	129	131	128	132	132	133	135	123	135	132	129	131	118	127	123	133	120	128	129	131	128	132	132	133	135	123	135	132	129	131	118	127	123
Q96MH7	Uncharacterized protein C5orf34	C5orf34	1	1	1	1	1	1	1	1	1	1	1	1	0	1	1	1	1	0	1	1	1	1	1	1	1	1	1	1	1	1	0	1	1	1	1	0	1	1	1	1	1	1	1	1	1	1	1
P13671;C9JC72	Complement component C6	C6	2	49	49	49	44	42	42	40	40	37	43	46	42	44	48	46	45	44	45	44	46	42	44	42	42	40	40	37	43	46	42	44	48	46	45	44	45	44	46	42	44	42	42	40	40	37	43
P10643;CON__Q29RQ1	Complement component C7	C7	2	47	47	47	37	44	44	39	38	35	37	40	35	44	43	42	38	40	40	43	41	44	37	44	44	39	38	35	37	40	35	44	43	42	38	40	40	43	41	44	37	44	44	39	38	35	37
P07357	Complement component C8 alpha chain	C8A	1	29	29	29	25	24	24	21	23	23	20	28	23	22	26	26	26	23	23	25	27	24	25	24	24	21	23	23	20	28	23	22	26	26	26	23	23	25	27	24	25	24	24	21	23	23	20
P07358	Complement component C8 beta chain	C8B	1	38	38	1	37	38	38	33	36	37	32	36	33	34	35	34	34	35	35	37	37	36	37	38	38	33	36	37	32	36	33	34	35	34	34	35	35	37	37	36	1	1	1	1	1	1	1
F5H7G1;F5GY80		C8B	2	38	1	1	37	37	38	32	35	36	32	36	32	33	34	33	33	34	35	36	36	35	1	0	1	0	0	0	1	1	0	0	0	0	0	0	1	0	0	0	1	0	1	0	0	0	1
P07360;Q5SQ08	Complement component C8 gamma chain	C8G	2	18	18	18	15	17	18	14	15	14	16	17	15	17	16	17	17	16	17	17	18	16	15	17	18	14	15	14	16	17	15	17	16	17	17	16	17	17	18	16	15	17	18	14	15	14	16
P02748;CON__Q3MHN2	Complement component C9;Complement component C9a;Complement component C9b	C9	2	32	32	32	30	30	31	29	25	26	25	25	24	30	30	31	30	29	29	28	31	29	30	30	31	29	25	26	25	25	24	30	30	31	30	29	29	28	31	29	30	30	31	29	25	26	25
Q9BUW7	UPF0184 protein C9orf16	C9orf16	1	1	1	1	1	0	1	0	0	0	0	0	0	0	0	0	0	0	0	0	0	0	1	0	1	0	0	0	0	0	0	0	0	0	0	0	0	0	0	0	1	0	1	0	0	0	0
P00915;E5RHP7;E5RH81;E5RIF9;E5RG43;E5RFE7;E5RFL2;H0YBE2;E5RGU8;E5RG81;E5RJI8;E5RII2;E5RJF6;E5RHS7	Carbonic anhydrase 1	CA1	14	12	12	12	11	7	7	7	6	2	9	10	3	7	3	1	5	3	2	3	4	8	11	7	7	7	6	2	9	10	3	7	3	1	5	3	2	3	4	8	11	7	7	7	6	2	9
P00918;E5RID5;E5RK37	Carbonic anhydrase 2	CA2	3	5	5	5	5	2	3	3	3	2	3	4	0	3	0	0	2	1	0	0	1	4	5	2	3	3	3	2	3	4	0	3	0	0	2	1	0	0	1	4	5	2	3	3	3	2	3
Q9NZT1	Calmodulin-like protein 5	CALML5	1	9	9	9	4	3	3	2	4	3	8	2	4	4	1	5	2	1	3	4	2	3	4	3	3	2	4	3	8	2	4	4	1	5	2	1	3	4	2	3	4	3	3	2	4	3	8
P49913;J3KNB4	Cathelicidin antimicrobial peptide;Antibacterial protein FALL-39;Antibacterial protein LL-37	CAMP	2	5	5	5	2	2	3	3	2	3	3	2	4	5	5	5	5	5	4	5	3	5	2	2	3	3	2	3	3	2	4	5	5	5	5	5	4	5	3	5	2	2	3	3	2	3	3
Q86VP6;A0A0C4DGH5;Q86VP6-2	Cullin-associated NEDD8-dissociated protein 1	CAND1	3	3	3	3	2	0	1	0	1	1	0	0	1	0	0	0	0	1	0	0	1	1	2	0	1	0	1	1	0	0	1	0	0	0	0	1	0	0	1	1	2	0	1	0	1	1	0
Q01518;Q01518-2;Q5T0R7;Q5T0R6;Q5T0R5;Q5T0R4;Q5T0R3;Q5T0R2;Q5T0R1;Q5T0R9	Adenylyl cyclase-associated protein 1;Adenylyl cyclase-associated protein	CAP1	10	4	4	4	2	1	1	4	2	3	4	2	2	2	4	2	3	3	2	3	1	3	2	1	1	4	2	3	4	2	2	2	4	2	3	3	2	3	1	3	2	1	1	4	2	3	4
P07384;E9PL37;E9PQB3;E9PRM1;E9PLX0;E9PJJ3;E9PLC9;E9PMC6;E9PJA6;E9PSA6	Calpain-1 catalytic subunit	CAPN1	10	3	3	3	2	1	1	2	2	0	3	1	1	2	1	2	2	2	1	2	2	2	2	1	1	2	2	0	3	1	1	2	1	2	2	2	1	2	2	2	2	1	1	2	2	0	3
P04632;U3KQE2;K7EM73;K7EIV0;A0A075B7C0;K7ELJ7;A0A0C4DGQ5	Calpain small subunit 1	CAPNS1	7	1	1	1	1	0	1	1	1	0	1	0	0	0	1	1	0	0	1	1	1	1	1	0	1	1	1	0	1	0	0	0	1	1	0	0	1	1	1	1	1	0	1	1	1	0	1
Q9H257;Q9H257-3;Q9H257-2	Caspase recruitment domain-containing protein 9	CARD9	3	2	2	2	1	1	1	0	1	1	1	1	1	2	1	1	1	1	2	1	2	1	1	1	1	0	1	1	1	1	1	2	1	1	1	1	2	1	2	1	1	1	1	0	1	1	1
P31944	Caspase-14;Caspase-14 subunit p17, mature form;Caspase-14 subunit p10, mature form;Caspase-14 subunit p20, intermediate form;Caspase-14 subunit p8, intermediate form	CASP14	1	3	3	3	1	2	2	2	3	2	3	1	3	3	1	2	2	1	0	2	2	3	1	2	2	2	3	2	3	1	3	3	1	2	2	1	0	2	2	3	1	2	2	2	3	2	3
P04040	Catalase	CAT	1	27	27	27	25	13	24	17	19	13	22	17	8	16	12	13	13	5	11	15	15	21	25	13	24	17	19	13	22	17	8	16	12	13	13	5	11	15	15	21	25	13	24	17	19	13	22
Q6ZRK6	Coiled-coil domain-containing protein 73	CCDC73	1	1	1	1	1	1	1	1	1	1	1	1	1	1	1	1	1	1	1	1	1	1	1	1	1	1	1	1	1	1	1	1	1	1	1	1	1	1	1	1	1	1	1	1	1	1	1
Q3V6T2;A0A087WXD9;Q3V6T2-5;Q3V6T2-4;Q3V6T2-2;Q3V6T2-3	Girdin	CCDC88A	6	1	1	1	1	1	1	0	1	0	1	1	1	1	1	1	1	1	1	1	1	1	1	1	1	0	1	0	1	1	1	1	1	1	1	1	1	1	1	1	1	1	1	0	1	0	1
P55774	C-C motif chemokine 18;CCL18(1-68);CCL18(3-69);CCL18(4-69)	CCL18	1	2	2	2	1	1	1	0	0	0	1	1	0	0	1	0	1	0	1	0	0	0	1	1	1	0	0	0	1	1	0	0	1	0	1	0	1	0	0	0	1	1	1	0	0	0	1
P13501;A0A075B7C5;A0A0G2JQ43	C-C motif chemokine 5;RANTES(3-68);RANTES(4-68)	CCL5	3	2	2	2	0	0	0	0	0	1	0	0	0	2	2	0	2	0	1	2	0	0	0	0	0	0	0	1	0	0	0	2	2	0	2	0	1	2	0	0	0	0	0	0	0	1	0
P78371;F8VQ14;F5GWF6;P78371-2	T-complex protein 1 subunit beta	CCT2	4	2	2	2	0	0	0	1	0	0	1	0	0	0	0	0	0	0	0	0	0	1	0	0	0	1	0	0	1	0	0	0	0	0	0	0	0	0	0	1	0	0	0	1	0	0	1
P49368;B4DUR8;P49368-2	T-complex protein 1 subunit gamma	CCT3	3	1	1	1	1	0	0	1	1	1	1	0	0	0	0	0	0	0	1	0	0	1	1	0	0	1	1	1	1	0	0	0	0	0	0	0	1	0	0	1	1	0	0	1	1	1	1
P50991;P50991-2	T-complex protein 1 subunit delta	CCT4	2	4	4	4	4	0	2	3	2	0	2	1	0	1	1	1	1	1	0	0	0	3	4	0	2	3	2	0	2	1	0	1	1	1	1	1	0	0	0	3	4	0	2	3	2	0	2
P48643;E7ENZ3;B7ZAR1;E9PCA1;P48643-2	T-complex protein 1 subunit epsilon	CCT5	5	2	2	2	2	0	0	2	1	0	2	1	0	1	2	0	0	0	0	0	1	1	2	0	0	2	1	0	2	1	0	1	2	0	0	0	0	0	1	1	2	0	0	2	1	0	2
P40227;P40227-2;Q92526;Q92526-2;Q92526-3	T-complex protein 1 subunit zeta;T-complex protein 1 subunit zeta-2	CCT6A;CCT6B	5	2	2	2	1	1	1	1	0	1	0	2	0	0	0	1	0	0	0	0	1	0	1	1	1	1	0	1	0	2	0	0	0	1	0	0	0	0	1	0	1	1	1	1	0	1	0
Q99832;Q99832-2;Q99832-4;Q99832-3	T-complex protein 1 subunit eta	CCT7	4	2	2	2	2	0	0	0	0	0	1	0	0	0	0	0	0	0	0	0	0	0	2	0	0	0	0	0	1	0	0	0	0	0	0	0	0	0	0	0	2	0	0	0	0	0	1
P08571;D6RFL4	Monocyte differentiation antigen CD14;Monocyte differentiation antigen CD14, urinary form;Monocyte differentiation antigen CD14, membrane-bound form	CD14	2	8	8	8	6	5	6	6	4	5	8	5	6	7	7	7	8	7	5	4	6	4	6	5	6	6	4	5	8	5	6	7	7	7	8	7	5	4	6	4	6	5	6	6	4	5	8
P16671;E9PLT1;E7EU05;P16671-4;P16671-3;P16671-2	Platelet glycoprotein 4	CD36	6	2	2	2	2	2	1	1	2	1	1	2	2	1	1	0	2	1	2	2	2	2	2	2	1	1	2	1	1	2	2	1	1	0	2	1	2	2	2	2	2	2	1	1	2	1	1
P16070;H0YDX6;H0YD13;H0YD17;H0YDW7;H0YCV9;H0Y2P0;H0Y5E4;P16070-15;P16070-18;P16070-12;P16070-14;P16070-13;P16070-11;P16070-10;P16070-16;P16070-8;P16070-9;P16070-17;P16070-6;P16070-4;P16070-3;P16070-7;P16070-5	CD44 antigen	CD44	24	1	1	1	1	1	1	1	0	0	0	1	0	1	1	1	0	1	1	1	1	1	1	1	1	1	0	0	0	1	0	1	1	1	0	1	1	1	1	1	1	1	1	1	0	0	0
O43866	CD5 antigen-like	CD5L	1	29	29	29	21	20	22	25	18	23	25	25	19	22	24	23	22	19	24	21	24	27	21	20	22	25	18	23	25	25	19	22	24	23	22	19	24	21	24	27	21	20	22	25	18	23	25
P12830;H3BVI7;H3BNC6;A0A087WX17;A0A087WU43;A0A087WXI5;P12830-2	Cadherin-1;E-Cad/CTF1;E-Cad/CTF2;E-Cad/CTF3	CDH1	7	4	4	4	1	1	1	2	1	2	0	2	2	1	2	1	2	3	1	2	3	3	1	1	1	2	1	2	0	2	2	1	2	1	2	3	1	2	3	3	1	1	1	2	1	2	0
P55290;A0A087X0X6;A0A0A0MTR1;P55290-5;P55290-4	Cadherin-13	CDH13	5	1	1	1	0	0	0	0	0	0	0	0	1	0	0	0	0	0	0	0	0	0	0	0	0	0	0	0	0	0	1	0	0	0	0	0	0	0	0	0	0	0	0	0	0	0	0
Q15517;Q2L6G8;G8JLG2	Corneodesmosin	CDSN	3	1	1	1	1	1	1	1	1	1	1	0	1	0	0	0	0	0	1	1	0	0	1	1	1	1	1	1	1	0	1	0	0	0	0	0	1	1	0	0	1	1	1	1	1	1	1
P11597;P11597-2;H3BRJ9	Cholesteryl ester transfer protein	CETP	3	9	9	9	8	5	3	6	6	9	4	5	4	6	5	6	7	6	4	7	7	8	8	5	3	6	6	9	4	5	4	6	5	6	7	6	4	7	7	8	8	5	3	6	6	9	4
Q9Y6A4	Cilia- and flagella-associated protein 20	CFAP20	1	1	1	1	1	1	1	1	1	1	1	1	1	1	1	1	1	1	1	1	1	1	1	1	1	1	1	1	1	1	1	1	1	1	1	1	1	1	1	1	1	1	1	1	1	1	1
B4E1Z4;P00751;A0A0G2JH38;P00751-2;H7C5H1;C9JRT3;A0A0G2JHM4;A0A0G2JJ82;H7C526;F2Z3N2;F8WCJ9;A0A0G2JJM0;A0A0G2JI59;C9JYQ5;A2ABG0	Complement factor B;Complement factor B Ba fragment;Complement factor B Bb fragment	CFB	15	54	54	3	39	47	42	41	39	44	38	40	41	41	43	41	44	46	40	41	48	40	39	47	42	41	39	44	38	40	41	41	43	41	44	46	40	41	48	40	1	2	2	2	2	1	2
P00746;K7ERG9	Complement factor D	CFD	2	9	9	9	7	6	8	3	7	7	6	6	6	5	6	6	5	8	6	9	8	6	7	6	8	3	7	7	6	6	6	5	6	6	5	8	6	9	8	6	7	6	8	3	7	7	6
P08603;P08603-2;CON__Q28085	Complement factor H	CFH	3	126	126	55	112	112	113	108	111	119	116	120	112	117	117	115	113	122	119	123	120	116	112	112	113	108	111	119	116	120	112	117	117	115	113	122	119	123	120	116	50	48	51	49	51	51	51
A0A0D9SG88;Q5TFM2		CFH	2	61	1	1	53	53	53	49	51	58	55	59	55	58	56	56	56	59	56	60	58	56	0	0	0	0	1	1	0	0	1	1	0	1	0	1	0	1	0	1	0	0	0	0	1	1	0
Q03591;B1AKG0	Complement factor H-related protein 1	CFHR1	2	21	13	5	14	17	15	15	17	18	16	16	18	16	16	16	18	19	18	18	17	19	8	9	9	8	10	10	9	9	11	9	8	9	10	11	10	10	9	12	3	2	2	2	4	4	3
V9GYE7;P36980;P36980-2	Complement factor H-related protein 2	CFHR2	3	16	9	9	9	14	13	11	12	14	12	14	15	13	12	12	14	15	13	13	14	15	5	8	7	6	7	9	7	8	8	8	7	7	8	9	7	8	8	9	5	8	7	6	7	9	7
Q02985;Q02985-2;A0A087WYK9;Q6NSD3;V9GYX2	Complement factor H-related protein 3	CFHR3	5	15	6	2	10	9	10	10	10	12	14	13	12	12	14	12	14	13	11	11	12	11	1	1	2	2	3	4	5	4	4	5	5	4	5	4	3	2	3	3	0	0	0	0	0	0	1
Q92496;Q92496-2;A0A0C4DH21;Q92496-3	Complement factor H-related protein 4	CFHR4	4	9	5	5	4	3	6	4	5	8	7	7	4	5	6	5	6	8	4	5	7	3	3	2	4	2	2	4	3	4	1	2	3	2	3	5	1	3	4	1	3	2	4	2	2	4	3
Q9BXR6	Complement factor H-related protein 5	CFHR5	1	20	16	16	14	15	15	14	13	17	15	17	19	16	16	15	15	16	15	16	18	15	11	11	11	11	10	13	11	13	15	13	13	12	12	13	12	13	14	11	11	11	11	11	10	13	11
P05156;G3XAM2;E7ETH0;A0A087X0I2;D6R9Z8;CON__Q32PI4	Complement factor I;Complement factor I heavy chain;Complement factor I light chain	CFI	6	36	36	36	32	34	30	30	30	31	30	30	30	30	29	29	29	30	32	31	31	30	32	34	30	30	30	31	30	30	30	30	29	29	29	30	32	31	31	30	32	34	30	30	30	31	30
P23528;G3V1A4;E9PK25;E9PP50;E9PLJ3;E9PQB7;E9PS23	Cofilin-1	CFL1	7	6	6	6	1	3	1	4	1	0	1	3	6	6	3	1	3	2	1	2	1	3	1	3	1	4	1	0	1	3	6	6	3	1	3	2	1	2	1	3	1	3	1	4	1	0	1
P27918;E9PAQ1;C9J7V5	Properdin	CFP	3	19	19	19	14	12	13	14	13	14	14	15	16	13	15	17	15	18	16	16	14	15	14	12	13	14	13	14	14	15	16	13	15	17	15	18	16	16	14	15	14	12	13	14	13	14	14
E9PSI1;Q9BY43;E9PQI5;E9PQ80;Q9BY43-2;O15321;H0YI89;E9PL78;E9PJM1;G3V1B9;E9PMQ9;O15321-2	Charged multivesicular body protein 4a	CHMP4A	12	3	3	3	2	1	1	1	2	1	0	2	1	1	1	1	1	1	1	1	2	2	2	1	1	1	2	1	0	2	1	1	1	1	1	1	1	1	2	2	2	1	1	1	2	1	0
Q05315	Galectin-10	CLC	1	1	1	1	1	1	1	1	0	0	1	1	0	1	1	1	1	1	1	1	1	1	1	1	1	1	0	0	1	1	0	1	1	1	1	1	1	1	1	1	1	1	1	1	0	0	1
Q9Y240;A0A0A6YY95;V9H0X6;M0R081	C-type lectin domain family 11 member A	CLEC11A	4	4	4	4	1	0	0	3	1	2	1	1	2	3	3	4	1	3	3	1	3	2	1	0	0	3	1	2	1	1	2	3	3	4	1	3	3	1	3	2	1	0	0	3	1	2	1
E9PHK0;P05452;CON__Q2KIS7	Tetranectin	CLEC3B	3	9	9	9	8	7	8	9	7	9	7	9	9	8	8	8	9	8	9	9	8	8	8	7	8	9	7	9	7	9	9	8	8	8	9	8	9	9	8	8	8	7	8	9	7	9	7
P10909;P10909-4;P10909-5;P10909-2;P10909-3;H0YC35;H0YLK8;E7ERK6;H0YAS8	Clusterin;Clusterin beta chain;Clusterin alpha chain;Clusterin	CLU	9	19	19	10	16	16	15	16	15	16	18	17	17	15	15	15	16	16	15	16	15	16	16	16	15	16	15	16	18	17	17	15	15	15	16	16	15	16	15	16	8	8	8	8	7	8	9
E7ETB4;E5RJZ5;E5RGB0;E5RH61;E5RG36		CLU	5	10	1	1	9	9	8	9	9	9	10	8	8	8	8	9	7	9	8	9	8	9	1	1	1	1	1	1	1	1	1	1	0	1	0	1	1	1	1	1	1	1	1	1	1	1	1
Q96KN2;J3KRP0	Beta-Ala-His dipeptidase	CNDP1	2	6	6	6	4	4	6	3	2	3	5	5	5	2	1	3	1	4	5	2	5	2	4	4	6	3	2	3	5	5	5	2	1	3	1	4	5	2	5	2	4	4	6	3	2	3	5
O43405;H0YJW4;G3V4C4;O43405-2	Cochlin	COCH	4	2	2	2	0	1	0	0	0	0	1	0	0	1	2	1	2	0	0	1	0	1	0	1	0	0	0	0	1	0	0	1	2	1	2	0	0	1	0	1	0	1	0	0	0	0	1
Q99715;D6RGG3;Q99715-4;A0A087X0A8;Q99715-2;H0Y4P7	Collagen alpha-1(XII) chain	COL12A1	6	3	3	3	1	1	1	1	0	1	2	1	1	1	1	1	2	1	1	1	1	1	1	1	1	1	0	1	2	1	1	1	1	1	2	1	1	1	1	1	1	1	1	1	0	1	2
P39060;P39060-2;P39060-1;H7C457;H7BXV5	Collagen alpha-1(XVIII) chain;Endostatin	COL18A1	5	9	9	9	5	4	4	4	3	2	5	2	2	6	7	7	4	8	6	5	4	5	5	4	4	4	3	2	5	2	2	6	7	7	4	8	6	5	4	5	5	4	4	4	3	2	5
P12109;A0A087X0S5	Collagen alpha-1(VI) chain	COL6A1	2	2	2	2	1	2	2	2	2	2	2	2	2	2	2	2	1	1	1	2	1	1	1	2	2	2	2	2	2	2	2	2	2	2	1	1	1	2	1	1	1	2	2	2	2	2	2
P12111;E7ENL6;P12111-4;P12111-2;P12111-3;P12111-5;C9JNG9	Collagen alpha-3(VI) chain	COL6A3	7	26	26	26	11	13	13	15	12	14	15	14	16	18	19	15	18	19	12	17	14	15	11	13	13	15	12	14	15	14	16	18	19	15	18	19	12	17	14	15	11	13	13	15	12	14	15
Q9Y6Z7	Collectin-10	COLEC10	1	4	4	4	3	1	1	2	2	3	3	3	3	3	3	1	2	2	2	4	4	4	3	1	1	2	2	3	3	3	3	3	3	1	2	2	2	4	4	4	3	1	1	2	2	3	3
Q9BWP8;Q9BWP8-9;Q9BWP8-8;Q9BWP8-7;Q9BWP8-6;Q9BWP8-5;Q9BWP8-4;Q9BWP8-3;Q9BWP8-2;Q9BWP8-10	Collectin-11	COLEC11	10	6	6	6	4	4	4	5	4	5	4	4	5	5	4	4	3	6	2	6	5	5	4	4	4	5	4	5	4	4	5	5	4	4	3	6	2	6	5	5	4	4	4	5	4	5	4
G3XAP6;P49747;P49747-2;CON__ENSEMBL:ENSBTAP00000006074;P49746;Q2HIZ1;F5H4Z8;P49746-2	Cartilage oligomeric matrix protein	COMP	8	18	18	16	12	12	9	13	12	12	9	6	8	6	12	6	14	6	11	16	16	11	12	12	9	13	12	12	9	6	8	6	12	6	14	6	11	16	16	11	10	10	7	11	11	10	8
P31146;H3BTU6;H3BRY3;H3BRJ0;H3BNA2;H3BU76;H3BSL1	Coronin-1A;Coronin	CORO1A	7	5	5	5	1	0	0	3	0	4	1	2	1	3	3	2	2	3	2	4	2	3	1	0	0	3	0	4	1	2	1	3	3	2	2	3	2	4	2	3	1	0	0	3	0	4	1
P00450;CON__ENSEMBL:ENSBTAP00000031900;H7C5N5;D6RE86	Ceruloplasmin	CP	4	73	73	2	60	60	64	50	54	54	54	59	54	55	59	59	60	59	60	56	63	60	60	60	64	50	54	54	54	59	54	55	59	59	60	59	60	56	63	60	2	2	2	1	2	2	2
H7C5R1		CP	1	59	1	1	46	46	50	38	42	41	44	46	44	43	47	48	47	47	47	43	49	47	0	0	1	0	1	1	0	0	1	0	1	1	1	1	0	1	1	1	0	0	1	0	1	1	0
E9PFZ2		CP	1	63	1	0	50	51	55	44	47	45	45	50	45	48	50	51	51	50	52	50	53	50	0	0	0	1	0	1	0	0	1	1	0	1	0	0	1	0	1	0	0	0	0	0	0	0	0
Q96IY4;A0A087WSY5;Q96IY4-2;CON__Q2KIG3;Q8N4T0;Q8N4T0-3;C9JUX7;Q8N4T0-2;P15086	Carboxypeptidase B2	CPB2	9	21	21	21	16	17	13	15	13	14	11	16	13	12	11	13	15	14	12	14	19	17	16	17	13	15	13	14	11	16	13	12	11	13	15	14	12	14	19	17	16	17	13	15	13	14	11
P15169;B1AP58;CON__Q2KJ83	Carboxypeptidase N catalytic chain	CPN1	3	8	8	8	6	8	6	7	7	6	4	6	6	5	3	6	6	7	7	7	7	6	6	8	6	7	7	6	4	6	6	5	3	6	6	7	7	7	7	6	6	8	6	7	7	6	4
P22792	Carboxypeptidase N subunit 2	CPN2	1	14	14	14	12	13	13	13	13	11	13	13	12	10	10	10	11	12	11	11	13	11	12	13	13	13	13	11	13	13	12	10	10	10	11	12	11	11	13	11	12	13	13	13	13	11	13
Q9UKF6;G5E9W3;C9JZH6	Cleavage and polyadenylation specificity factor subunit 3	CPSF3	3	3	3	3	2	3	2	1	1	1	1	1	1	1	1	1	1	1	2	1	1	1	2	3	2	1	1	1	1	1	1	1	1	1	1	1	2	1	1	1	2	3	2	1	1	1	1
P20023;Q5SR47;P20023-2;P20023-4;P20023-3	Complement receptor type 2	CR2	5	2	2	2	0	0	1	1	1	0	1	1	2	0	1	0	0	0	0	1	1	1	0	0	1	1	1	0	1	1	2	0	1	0	0	0	0	1	1	1	0	0	1	1	1	0	1
P54108;J3KPA1;P54108-2;P54108-3;I3L0A1	Cysteine-rich secretory protein 3	CRISP3	5	3	3	3	2	1	2	2	0	2	2	2	2	2	3	2	2	2	2	2	2	2	2	1	2	2	0	2	2	2	2	2	3	2	2	2	2	2	2	2	2	1	2	2	0	2	2
P02741;C9JRE9;P02741-2	C-reactive protein;C-reactive protein(1-205)	CRP	3	10	10	8	6	10	10	3	8	6	4	5	9	10	9	9	9	10	9	9	7	9	6	10	10	3	8	6	4	5	9	10	9	9	9	10	9	9	7	9	4	8	8	1	6	4	2
Q9NQ79;A0A0C4DFP6;Q9NQ79-3;Q9NQ79-2;Q5T4F6	Cartilage acidic protein 1	CRTAC1	5	8	8	8	5	5	5	5	6	6	5	5	7	4	7	5	5	5	6	6	6	4	5	5	5	5	6	6	5	5	7	4	7	5	5	5	6	6	6	4	5	5	5	5	6	6	5
P01034	Cystatin-C	CST3	1	1	1	1	0	0	0	0	1	1	1	1	0	0	1	0	0	1	1	1	1	1	0	0	0	0	1	1	1	1	0	0	1	0	0	1	1	1	1	1	0	0	0	0	1	1	1
P01040;C9J0E4	Cystatin-A;Cystatin-A, N-terminally processed	CSTA	2	4	4	4	3	2	2	2	4	3	4	1	3	2	1	3	1	1	2	4	1	1	3	2	2	2	4	3	4	1	3	2	1	3	1	1	2	4	1	1	3	2	2	2	4	3	4
O43310;O43310-2	CBP80/20-dependent translation initiation factor	CTIF	2	1	1	1	1	1	1	1	1	1	0	1	1	1	1	1	1	1	1	1	1	1	1	1	1	1	1	1	0	1	1	1	1	1	1	1	1	1	1	1	1	1	1	1	1	1	0
P08311	Cathepsin G	CTSG	1	2	2	2	2	1	2	2	0	1	0	0	2	1	1	1	0	0	1	1	1	2	2	1	2	2	0	1	0	0	2	1	1	1	0	0	1	1	1	2	2	1	2	2	0	1	0
P09172	Dopamine beta-hydroxylase;Soluble dopamine beta-hydroxylase	DBH	1	5	5	5	0	1	1	0	0	0	4	1	1	1	1	3	1	0	0	0	3	1	0	1	1	0	0	0	4	1	1	1	1	3	1	0	0	0	3	1	0	1	1	0	0	0	4
P81605;P81605-2	Dermcidin;Survival-promoting peptide;DCD-1	DCD	2	3	3	3	3	2	3	3	2	3	3	2	3	3	3	3	2	2	3	3	3	2	3	2	3	3	2	3	3	2	3	3	3	3	2	2	3	3	3	2	3	2	3	3	2	3	3
P07585;P07585-4;P07585-3;P07585-2;H0YI87;F8VNW0;F8VU58;F8VSI3;F8VX58;F8VXZ8;F8VNV6;F8VUF6;F8VWU0;P07585-5	Decorin	DCN	14	2	2	2	0	0	1	0	1	1	0	0	0	1	1	0	0	1	2	0	0	0	0	0	1	0	1	1	0	0	0	1	1	0	0	1	2	0	0	0	0	0	1	0	1	1	0
Q9UBS4;H7C2Y5	DnaJ homolog subfamily B member 11	DNAJB11	2	3	3	3	0	0	0	0	0	0	0	0	0	2	2	0	2	0	3	2	2	1	0	0	0	0	0	0	0	0	0	2	2	0	2	0	3	2	2	1	0	0	0	0	0	0	0
Q08554;Q08554-2	Desmocollin-1	DSC1	2	6	6	6	3	3	4	5	4	2	5	3	4	4	1	2	2	1	3	3	2	4	3	3	4	5	4	2	5	3	4	4	1	2	2	1	3	3	2	4	3	3	4	5	4	2	5
Q02413	Desmoglein-1	DSG1	1	8	8	8	5	7	6	6	6	6	6	7	8	8	5	7	5	4	4	5	3	5	5	7	6	6	6	6	6	7	8	8	5	7	5	4	4	5	3	5	5	7	6	6	6	6	6
P15924;P15924-3;P15924-2	Desmoplakin	DSP	3	24	24	24	10	10	18	12	6	6	11	17	14	15	9	16	12	7	11	15	7	10	10	10	18	12	6	6	11	17	14	15	9	16	12	7	11	15	7	10	10	10	18	12	6	6	11
Q03001;F8W9J4;Q03001-9;Q03001-8;E9PEB9;E7ERU0;E9PHM6;F6QMI7	Dystonin	DST	8	3	3	3	0	1	1	1	1	2	1	2	0	1	2	1	1	0	2	1	1	1	0	1	1	1	1	2	1	2	0	1	2	1	1	0	2	1	1	1	0	1	1	1	1	2	1
Q03001-3	Dystonin	DST	1	2	2	2	1	1	1	1	1	1	1	1	1	2	1	1	1	1	0	2	1	1	1	1	1	1	1	1	1	1	1	2	1	1	1	1	0	2	1	1	1	1	1	1	1	1	1
Q16610;Q16610-4;Q16610-2;Q16610-3	Extracellular matrix protein 1	ECM1	4	19	19	19	15	16	10	18	14	16	15	12	13	16	15	12	14	10	12	15	17	15	15	16	10	18	14	16	15	12	13	16	15	12	14	10	12	15	17	15	15	16	10	18	14	16	15
Q12805;Q12805-2;Q12805-4;Q12805-3;Q12805-5;Q580Q6;C9JQX7;C9J4J8;C9JPZ9;C9JUM4	EGF-containing fibulin-like extracellular matrix protein 1	EFEMP1	10	12	12	12	4	5	8	5	6	10	7	7	9	10	9	8	8	5	12	12	12	12	4	5	8	5	6	10	7	7	9	10	9	8	8	5	12	12	12	12	4	5	8	5	6	10	7
P08246	Neutrophil elastase	ELANE	1	1	1	1	0	0	0	0	0	0	0	1	0	1	1	1	1	0	0	1	1	1	0	0	0	0	0	0	0	1	0	1	1	1	1	0	0	1	1	1	0	0	0	0	0	0	0
Q9Y6C2;A0A0C4DFX3;A0A0A0MT20	EMILIN-1	EMILIN1	3	6	6	4	2	1	2	1	1	1	1	2	2	6	3	2	2	1	1	2	1	1	2	1	2	1	1	1	1	2	2	6	3	2	2	1	1	2	1	1	2	1	2	1	1	1	1
P11678	Eosinophil peroxidase;Eosinophil peroxidase light chain;Eosinophil peroxidase heavy chain	EPX	1	5	2	2	1	2	2	2	2	2	2	1	1	3	3	5	2	3	2	2	3	3	0	0	0	0	0	0	0	0	0	0	0	2	0	0	0	0	1	0	0	0	0	0	0	0	0
O75460	Serine/threonine-protein kinase/endoribonuclease IRE1;Serine/threonine-protein kinase;Endoribonuclease	ERN1	1	2	2	2	1	1	1	1	1	2	1	1	1	1	1	1	1	1	1	1	1	1	1	1	1	1	1	2	1	1	1	1	1	1	1	1	1	1	1	1	1	1	1	1	1	2	1
Q93063;Q93063-3;Q93063-2	Exostosin-2	EXT2	3	2	2	2	2	2	1	1	2	1	1	1	1	0	1	1	1	0	1	2	2	0	2	2	1	1	2	1	1	1	1	0	1	1	1	0	1	2	2	0	2	2	1	1	2	1	1
P15311;P26038;P35241;E7EQR4;P35241-5;E9PNP4;P35241-3;P35241-4	Ezrin;Moesin;Radixin	EZR;MSN;RDX	8	2	2	2	2	1	1	1	1	2	2	2	2	2	2	2	2	2	2	2	2	1	2	1	1	1	1	2	2	2	2	2	2	2	2	2	2	2	2	1	2	1	1	1	1	2	2
P00742;Q5JVE8;B7ZBK1	Coagulation factor X;Factor X light chain;Factor X heavy chain;Activated factor Xa heavy chain	F10	3	12	12	12	9	5	5	9	8	7	6	7	7	11	6	9	10	5	10	10	10	6	9	5	5	9	8	7	6	7	7	11	6	9	10	5	10	10	10	6	9	5	5	9	8	7	6
P03951;P03951-2;X6R3B1;D6RB32;H0Y596	Coagulation factor XI;Coagulation factor XIa heavy chain;Coagulation factor XIa light chain	F11	5	12	12	12	2	7	4	1	2	7	1	6	7	8	4	9	5	8	8	7	6	11	2	7	4	1	2	7	1	6	7	8	4	9	5	8	8	7	6	11	2	7	4	1	2	7	1
P00748	Coagulation factor XII;Coagulation factor XIIa heavy chain;Beta-factor XIIa part 1;Coagulation factor XIIa light chain	F12	1	18	18	18	14	14	12	11	11	11	10	16	14	9	11	15	17	16	14	11	15	13	14	14	12	11	11	11	10	16	14	9	11	15	17	16	14	11	15	13	14	14	12	11	11	11	10
P00488;Q9NQP5;A6PVK5;H0Y4W5;H0Y796	Coagulation factor XIII A chain	F13A1	5	23	23	23	9	10	10	13	12	15	13	17	13	19	19	16	19	18	16	15	17	14	9	10	10	13	12	15	13	17	13	19	19	16	19	18	16	15	17	14	9	10	10	13	12	15	13
P05160;CON__Q2TBQ1	Coagulation factor XIII B chain	F13B	2	37	37	37	26	30	27	20	25	31	20	24	19	28	28	28	32	23	31	32	33	28	26	30	27	20	25	31	20	24	19	28	28	28	32	23	31	32	33	28	26	30	27	20	25	31	20
P00734;E9PIT3;C9JV37;CON__P00735	Prothrombin;Activation peptide fragment 1;Activation peptide fragment 2;Thrombin light chain;Thrombin heavy chain	F2	4	37	37	37	30	30	32	31	26	30	27	31	28	29	26	32	30	28	28	27	32	30	30	30	32	31	26	30	27	31	28	29	26	32	30	28	28	27	32	30	30	30	32	31	26	30	27
P12259;A0A0A0MRJ7	Coagulation factor V;Coagulation factor V heavy chain;Coagulation factor V light chain	F5	2	34	34	28	29	28	17	26	22	20	19	25	28	22	23	19	20	27	14	24	21	16	29	28	17	26	22	20	19	25	28	22	23	19	20	27	14	24	21	16	23	23	15	20	18	16	17
P08709;F5H8B0;P08709-2	Coagulation factor VII;Factor VII light chain;Factor VII heavy chain	F7	3	6	6	6	5	6	6	5	6	6	4	5	4	4	3	5	4	6	6	5	6	6	5	6	6	5	6	6	4	5	4	4	3	5	4	6	6	5	6	6	5	6	6	5	6	6	4
P00740;P00740-2	Coagulation factor IX;Coagulation factor IXa light chain;Coagulation factor IXa heavy chain	F9	2	13	13	13	11	10	12	9	9	9	7	10	7	11	8	10	10	10	10	12	11	10	11	10	12	9	9	9	7	10	7	11	8	10	10	10	10	12	11	10	11	10	12	9	9	9	7
A6NE01;F5GYN0	Protein FAM186A	FAM186A	2	1	1	1	0	0	1	0	0	0	0	0	0	0	0	0	0	0	0	0	0	0	0	0	1	0	0	0	0	0	0	0	0	0	0	0	0	0	0	0	0	0	1	0	0	0	0
P23142;P23142-2;P23142-3;CON__ENSEMBL:ENSBTAP00000016046;H7C1M6;B1AHM7;B1AHM9;B1AHM5;B1AHM6;B1AHM4;B1AHN3;B1AHM8	Fibulin-1	FBLN1	12	24	24	11	20	22	22	22	21	23	19	21	21	21	23	18	20	23	23	23	23	22	20	22	22	22	21	23	19	21	21	21	23	18	20	23	23	23	23	22	10	11	11	11	11	11	10
P23142-4;B1AHL2	Fibulin-1	FBLN1	2	20	7	7	17	18	17	18	16	19	15	17	15	17	18	17	15	16	18	19	20	17	7	7	6	7	6	7	6	6	5	6	6	6	6	4	6	7	7	6	7	7	6	7	6	7	6
Q9Y3I1;Q9Y3I1-3;Q9Y3I1-2	F-box only protein 7	FBXO7	3	1	1	1	1	0	0	0	0	0	0	0	0	0	0	0	0	0	0	0	0	0	1	0	0	0	0	0	0	0	0	0	0	0	0	0	0	0	0	0	1	0	0	0	0	0	0
Q9Y6R7;A0A087WXI2;A0A087WUZ2	IgGFc-binding protein	FCGBP	3	67	67	67	46	44	53	58	55	46	57	48	49	59	53	47	45	42	60	58	53	43	46	44	53	58	55	46	57	48	49	59	53	47	45	42	60	58	53	43	46	44	53	58	55	46	57
P08637;H0Y755;M9MML0;C9JC71	Low affinity immunoglobulin gamma Fc region receptor III-A	FCGR3A	4	3	3	3	1	1	3	1	0	3	1	1	0	1	3	2	2	1	3	3	1	3	1	1	3	1	0	3	1	1	0	1	3	2	2	1	3	3	1	3	1	1	3	1	0	3	1
A0A087WVE2;O00602	Ficolin-1	FCN1	2	2	1	1	0	0	1	1	0	1	0	2	0	1	2	1	1	1	1	1	1	1	0	0	0	0	0	0	0	1	0	1	1	0	1	0	1	0	0	0	0	0	0	0	0	0	0
Q15485;Q15485-2	Ficolin-2	FCN2	2	8	8	7	2	3	6	5	3	7	3	4	4	3	4	8	4	5	3	4	5	5	2	3	6	5	3	7	3	4	4	3	4	8	4	5	3	4	5	5	2	3	5	4	3	6	3
O75636;O75636-2	Ficolin-3	FCN3	2	21	21	21	19	19	19	20	19	19	17	16	10	18	17	19	14	18	18	21	21	18	19	19	19	20	19	19	17	16	10	18	17	19	14	18	18	21	21	18	19	19	19	20	19	19	17
Q96RD9;Q96RD9-3	Fc receptor-like protein 5	FCRL5	2	2	2	2	0	1	1	0	0	0	2	1	2	1	2	2	2	0	0	0	1	1	0	1	1	0	0	0	2	1	2	1	2	2	2	0	0	0	1	1	0	1	1	0	0	0	2
Q86UX7;Q86UX7-2;F5H1C6	Fermitin family homolog 3	FERMT3	3	9	9	9	2	4	3	3	3	4	0	5	8	9	3	4	4	4	2	3	3	0	2	4	3	3	3	4	0	5	8	9	3	4	4	4	2	3	3	0	2	4	3	3	3	4	0
Q9UGM5;Q9UGM5-2;E9PG08;C9JC68	Fetuin-B	FETUB	4	4	4	4	3	4	4	3	4	4	3	4	4	4	4	4	3	4	3	3	4	4	3	4	4	3	4	4	3	4	4	4	4	4	3	4	3	3	4	4	3	4	4	3	4	4	3
P02671;P02671-2;A0A087WUA0;CON__P02672	Fibrinogen alpha chain;Fibrinopeptide A;Fibrinogen alpha chain	FGA	4	28	28	28	17	18	18	16	16	16	17	18	20	22	23	15	17	16	19	16	23	23	17	18	18	16	16	16	17	18	20	22	23	15	17	16	19	16	23	23	17	18	18	16	16	16	17
P02675;D6REL8;CON__P02676	Fibrinogen beta chain;Fibrinopeptide B;Fibrinogen beta chain	FGB	3	10	10	10	3	4	5	8	5	4	4	5	9	8	10	7	7	5	6	4	7	7	3	4	5	8	5	4	4	5	9	8	10	7	7	5	6	4	7	7	3	4	5	8	5	4	4
P02679;C9JEU5;C9JC84;P02679-2;C9JPQ9;C9JU00	Fibrinogen gamma chain	FGG	6	9	9	9	8	6	7	7	6	4	5	7	6	7	8	6	5	4	7	5	6	7	8	6	7	7	6	4	5	7	6	7	8	6	5	4	7	5	6	7	8	6	7	7	6	4	5
P20930;CON__P20930	Filaggrin	FLG	2	2	2	2	2	2	2	2	2	2	2	2	2	2	1	2	1	1	2	2	1	2	2	2	2	2	2	2	2	2	2	2	1	2	1	1	2	2	1	2	2	2	2	2	2	2	2
Q5D862;CON__Q5D862	Filaggrin-2	FLG2	2	14	14	14	9	7	9	11	8	8	7	12	8	12	6	12	6	8	5	12	10	10	9	7	9	11	8	8	7	12	8	12	6	12	6	8	5	12	10	10	9	7	9	11	8	8	7
P21333;Q60FE5;P21333-2;Q5HY54;A0A087WWY3;F8WE98;H0Y5F3;Q14315;H0Y5C6;Q14315-2;O75369;O75369-8;O75369-5;O75369-4;O75369-6;O75369-3;O75369-2;O75369-9	Filamin-A	FLNA	18	36	36	36	13	22	13	26	21	12	12	13	25	29	19	13	23	17	14	24	17	22	13	22	13	26	21	12	12	13	25	29	19	13	23	17	14	24	17	22	13	22	13	26	21	12	12
P02751;P02751-8;P02751-14;P02751-3;P02751-15;P02751-7;P02751-9;P02751-17;P02751-11;P02751-12;H0Y7Z1;H0Y4K8	Fibronectin;Anastellin;Ugl-Y1;Ugl-Y2;Ugl-Y3	FN1	12	166	166	5	145	138	120	139	130	147	139	89	111	134	130	119	136	111	141	153	151	143	145	138	120	139	130	147	139	89	111	134	130	119	136	111	141	153	151	143	5	4	3	5	3	5	5
P02751-10;P02751-13;P02751-5;P02751-6;P02751-4;P02751-16;P02751-2	Fibronectin;Anastellin;Ugl-Y1;Ugl-Y2;Ugl-Y3	FN1	7	162	1	1	141	135	118	135	128	143	135	86	107	129	127	115	133	107	136	149	147	139	1	1	1	1	1	1	1	0	0	0	1	0	1	0	0	1	1	1	1	1	1	1	1	1	1
Q5CZC0;J3QTJ6;Q5CZC0-2	Fibrous sheath-interacting protein 2	FSIP2	3	3	3	3	2	1	1	0	1	1	2	1	1	1	1	3	1	1	1	1	1	1	2	1	1	0	1	1	2	1	1	1	1	3	1	1	1	1	1	1	2	1	1	0	1	1	2
P04406;P04406-2;E7EUT5	Glyceraldehyde-3-phosphate dehydrogenase	GAPDH	3	10	10	10	6	2	5	3	5	2	5	8	5	6	5	5	5	7	5	5	6	6	6	2	5	3	5	2	5	8	5	6	5	5	5	7	5	5	6	6	6	2	5	3	5	2	5
P02774;P02774-3;P02774-2;D6RBJ7;D6RF20;CON__Q3MHN5;CON__ENSEMBL:ENSBTAP00000018229	Vitamin D-binding protein	GC	7	33	33	2	24	29	30	27	27	30	27	26	29	26	26	28	30	28	27	28	32	30	24	29	30	27	27	30	27	26	29	26	26	28	30	28	27	28	32	30	0	2	2	1	2	2	2
D6RF35		GC	1	33	2	2	25	27	28	26	27	28	25	25	27	25	25	26	28	27	26	27	31	29	1	0	0	0	2	0	0	0	0	0	0	0	0	0	1	0	1	0	1	0	0	0	2	0	0
O75223;M0QZK8;H7BZK5;B8ZZK2	Gamma-glutamylcyclotransferase	GGCT	4	1	1	1	1	0	0	1	0	0	1	1	1	1	0	0	0	0	0	1	0	0	1	0	0	1	0	0	1	1	1	1	0	0	0	0	0	1	0	0	1	0	0	1	0	0	1
Q92896;Q92896-2;H3BM42;Q92896-3	Golgi apparatus protein 1	GLG1	4	1	1	1	0	0	0	0	0	0	0	0	0	1	1	1	1	0	0	0	0	0	0	0	0	0	0	0	0	0	0	1	1	1	1	0	0	0	0	0	0	0	0	0	0	0	0
Q9UJJ9;H0YEA7;A0A087WWA2;E9PQQ5	N-acetylglucosamine-1-phosphotransferase subunit gamma	GNPTG	4	2	2	2	0	0	0	0	0	0	0	0	0	2	2	0	2	1	1	0	2	0	0	0	0	0	0	0	0	0	0	2	2	0	2	1	1	0	2	0	0	0	0	0	0	0	0
P07359;A0A0C4DGZ8	Platelet glycoprotein Ib alpha chain;Glycocalicin	GP1BA	2	6	6	6	4	4	2	3	4	3	0	2	5	6	3	3	4	6	4	5	3	4	4	4	2	3	4	3	0	2	5	6	3	3	4	6	4	5	3	4	4	4	2	3	4	3	0
P13224;P13224-2	Platelet glycoprotein Ib beta chain	GP1BB	2	3	3	3	2	3	1	2	3	2	1	2	3	3	3	2	1	3	1	2	3	1	2	3	1	2	3	2	1	2	3	3	3	2	1	3	1	2	3	1	2	3	1	2	3	2	1
P40197	Platelet glycoprotein V	GP5	1	11	11	11	7	7	4	4	5	3	5	7	5	10	8	5	10	5	9	8	7	6	7	7	4	4	5	3	5	7	5	10	8	5	10	5	9	8	7	6	7	7	4	4	5	3	5
P14770	Platelet glycoprotein IX	GP9	1	2	2	2	2	1	1	1	2	2	0	2	2	2	2	2	2	1	1	0	0	2	2	1	1	1	2	2	0	2	2	2	2	2	2	1	1	0	0	2	2	1	1	1	2	2	0
Q9HC44	Vasculin-like protein 1	GPBP1L1	1	1	1	1	1	0	1	0	0	0	0	0	0	0	0	0	0	0	0	0	0	0	1	0	1	0	0	0	0	0	0	0	0	0	0	0	0	0	0	0	1	0	1	0	0	0	0
P80108;P80108-2	Phosphatidylinositol-glycan-specific phospholipase D	GPLD1	2	9	9	9	7	5	2	3	8	7	7	6	7	7	5	2	3	6	4	5	4	4	7	5	2	3	8	7	7	6	7	7	5	2	3	6	4	5	4	4	7	5	2	3	8	7	7
Q8IZP9;Q8IZP9-10;Q8IZP9-9;Q8IZP9-8;Q8IZP9-7;Q8IZP9-5;Q8IZP9-6;Q8IZP9-3;Q8IZP9-4;Q8IZP9-2	G-protein coupled receptor 64	GPR64	10	1	1	1	0	0	0	0	0	0	0	0	0	0	1	1	0	0	0	0	1	0	0	0	0	0	0	0	0	0	0	0	1	1	0	0	0	0	1	0	0	0	0	0	0	0	0
P22352;A0A087X1J7;H0YBE4;E5RG32;H0YC19;Q6NXQ3;A0A087X0K3;P59796;O75715	Glutathione peroxidase 3;Glutathione peroxidase	GPX3	9	8	8	8	6	7	6	6	6	5	7	6	6	6	8	8	8	6	7	6	7	8	6	7	6	6	6	5	7	6	6	6	8	8	8	6	7	6	7	8	6	7	6	6	6	5	7
P06396-2;A0A0A0MT01;P06396-4;CON__Q3SX14;Q5T0I0;Q5T0H8	Gelsolin	GSN	6	41	41	1	36	34	38	37	34	36	34	38	37	32	33	34	32	32	36	37	36	36	36	34	38	37	34	36	34	38	37	32	33	34	32	32	36	37	36	36	1	1	1	1	1	1	1
P06396;A0A0A0MS51;P06396-3;Q5T0I1	Gelsolin	GSN	4	41	1	1	35	34	37	37	34	35	34	38	36	32	32	33	31	31	35	37	36	35	0	1	0	1	1	0	1	1	0	1	0	0	0	0	0	1	1	0	0	1	0	1	1	0	1
Q5T0H9		GSN	1	19	1	1	16	16	18	17	14	15	16	19	16	16	16	17	16	14	15	17	15	16	0	1	1	1	0	0	0	1	0	1	1	1	1	0	1	1	0	0	0	1	1	1	0	0	0
P48637;P48637-2	Glutathione synthetase	GSS	2	1	1	1	1	0	1	0	0	0	0	0	0	0	0	0	0	0	1	0	1	0	1	0	1	0	0	0	0	0	0	0	0	0	0	0	1	0	1	0	1	0	1	0	0	0	0
Q14520;Q14520-2	Hyaluronan-binding protein 2;Hyaluronan-binding protein 2 50 kDa heavy chain;Hyaluronan-binding protein 2 50 kDa heavy chain alternate form;Hyaluronan-binding protein 2 27 kDa light chain;Hyaluronan-binding protein 2 27 kDa light chain alternate form	HABP2	2	18	18	18	15	15	14	13	14	16	13	15	15	16	16	15	15	17	16	15	17	16	15	15	14	13	14	16	13	15	15	16	16	15	15	17	16	15	17	16	15	15	14	13	14	16	13
P69905	Hemoglobin subunit alpha	HBA1	1	15	15	3	15	13	13	13	12	10	13	12	10	10	9	10	10	12	9	10	9	10	15	13	13	13	12	10	13	12	10	10	9	10	10	12	9	10	9	10	3	3	3	3	3	2	3
G3V1N2		HBA2	1	13	1	1	13	10	11	11	10	8	11	10	7	8	7	8	8	10	7	9	8	9	1	0	1	1	1	0	1	1	0	1	1	1	1	1	1	1	1	1	1	0	1	1	1	0	1
P68871;F8W6P5;CON__Q3SX09;A8MUF7	Hemoglobin subunit beta;LVV-hemorphin-7;Spinorphin	HBB	4	16	16	10	16	16	12	13	13	11	16	12	11	13	12	11	12	12	10	11	11	12	16	16	12	13	13	11	16	12	11	13	12	11	12	12	10	11	11	12	10	10	6	7	7	6	10
P02042;E9PFT6;E9PEW8;C9JRG0	Hemoglobin subunit delta	HBD	4	11	5	5	11	9	11	11	11	8	11	10	7	10	6	5	8	7	7	8	9	9	5	3	5	5	5	3	5	5	2	4	1	0	3	2	2	3	4	4	5	3	5	5	5	3	5
P69891;P69892;E9PBW4	Hemoglobin subunit gamma-1;Hemoglobin subunit gamma-2	HBG1;HBG2	3	8	7	6	8	2	8	8	8	1	5	3	2	1	1	1	1	1	1	2	2	1	7	1	7	7	7	0	4	2	1	0	0	0	0	0	0	1	1	0	6	1	6	6	6	0	3
Q9ULI3;Q9ULI3-2	Protein HEG homolog 1	HEG1	2	1	1	1	0	1	0	0	0	0	0	0	0	0	0	0	0	0	0	0	0	0	0	1	0	0	0	0	0	0	0	0	0	0	0	0	0	0	0	0	0	1	0	0	0	0	0
Q04756;D6RAR4;CON__ENSEMBL:ENSBTAP00000023055	Hepatocyte growth factor activator;Hepatocyte growth factor activator short chain;Hepatocyte growth factor activator long chain	HGFAC	3	7	7	7	6	6	7	6	5	5	6	4	5	3	3	2	3	4	4	2	6	4	6	6	7	6	5	5	6	4	5	3	3	2	3	4	4	2	6	4	6	6	7	6	5	5	6
P33778;Q99880;Q93079;Q16778;Q99879;Q99877;Q5QNW6;P58876;O60814;Q8N257;P62807;P23527;P57053;P06899;U3KQK0;Q5QNW6-2;Q96A08	Histone H2B type 1-B;Histone H2B type 1-L;Histone H2B type 1-H;Histone H2B type 2-E;Histone H2B type 1-M;Histone H2B type 1-N;Histone H2B type 2-F;Histone H2B type 1-D;Histone H2B type 1-K;Histone H2B type 3-B;Histone H2B type 1-C/E/F/G/I;Histone H2B type 1-O;Histone H2B type F-S;Histone H2B type 1-J;Histone H2B;Histone H2B type 1-A	HIST1H2BB;HIST1H2BL;HIST1H2BH;HIST2H2BE;HIST1H2BM;HIST1H2BN;HIST2H2BF;HIST1H2BD;HIST1H2BK;HIST3H2BB;HIST1H2BC;HIST1H2BO;H2BFS;HIST1H2BJ;HIST1H2BA	17	3	3	3	1	1	1	1	0	0	1	2	1	2	1	3	1	3	1	1	1	1	1	1	1	1	0	0	1	2	1	2	1	3	1	3	1	1	1	1	1	1	1	1	0	0	1
P62805	Histone H4	HIST1H4A	1	5	5	5	3	3	0	3	2	1	3	4	3	3	3	4	2	4	4	3	2	4	3	3	0	3	2	1	3	4	3	3	3	4	2	4	4	3	2	4	3	3	0	3	2	1	3
Q6FI13;P0C0S8;Q9BTM1;Q16777;Q99878;Q93077;Q7L7L0;P04908;Q96KK5;P20671;P16104;Q8IUE6;P0C0S5;Q71UI9;Q96QV6;H0YFX9;C9J0D1;Q71UI9-5;Q71UI9-2;Q9BTM1-2	Histone H2A type 2-A;Histone H2A type 1;Histone H2A.J;Histone H2A type 2-C;Histone H2A type 1-J;Histone H2A type 1-C;Histone H2A type 3;Histone H2A type 1-B/E;Histone H2A type 1-H;Histone H2A type 1-D;Histone H2AX;Histone H2A type 2-B;Histone H2A.Z;Histone H2A.V;Histone H2A type 1-A;Histone H2A	HIST2H2AA3;HIST1H2AG;H2AFJ;HIST2H2AC;HIST1H2AJ;HIST1H2AC;HIST3H2A;HIST1H2AB;HIST1H2AH;HIST1H2AD;H2AFX;HIST2H2AB;H2AFZ;H2AFV;HIST1H2AA	20	2	2	2	1	1	1	1	2	1	1	2	1	2	1	2	2	2	2	1	1	2	1	1	1	1	2	1	1	2	1	2	1	2	2	2	2	1	1	2	1	1	1	1	2	1	1
Q5TEC6	Histone H3	HIST2H3PS2	1	4	4	1	2	1	1	3	2	1	2	3	1	3	2	3	3	4	3	3	3	3	2	1	1	3	2	1	2	3	1	3	2	3	3	4	3	3	3	3	0	0	0	0	0	0	0
Q96RW7;Q96RW7-2	Hemicentin-1	HMCN1	2	1	1	1	0	0	0	1	0	0	0	0	0	0	0	0	0	0	0	0	0	1	0	0	0	1	0	0	0	0	0	0	0	0	0	0	0	0	0	1	0	0	0	1	0	0	0
P00738;J3QLC9;P00738-2;H3BS21;J3KRH2;J3KSV1;J3QQI8;H3BMJ7	Haptoglobin;Haptoglobin alpha chain;Haptoglobin beta chain	HP	8	34	18	2	22	33	27	27	27	30	25	31	32	31	26	25	31	25	29	26	26	29	10	17	12	13	12	15	10	17	16	16	14	12	17	12	14	14	11	14	2	2	0	2	2	2	2
H0Y300;J3QR68;A0A0C4DGL8;A0A087WU08		HP	4	33	1	1	21	32	28	26	25	28	23	29	30	29	24	23	29	23	27	24	26	28	1	1	1	1	0	0	0	0	0	0	0	0	0	0	0	0	0	1	1	1	1	1	0	0	0
P00739;P00739-2;A0A0A0MRD9;J3KTC3	Haptoglobin-related protein	HPR	4	37	37	21	25	35	32	33	30	30	30	29	29	32	28	31	32	28	33	26	33	33	25	35	32	33	30	30	30	29	29	32	28	31	32	28	33	26	33	33	13	19	17	19	15	15	15
Q9Y251;Q9Y251-2;Q9Y251-3;Q9Y251-4;D6RAQ1;D6RHG4	Heparanase;Heparanase 8 kDa subunit;Heparanase 50 kDa subunit	HPSE	6	11	11	11	3	4	3	2	5	4	0	3	2	10	10	10	10	4	8	11	7	7	3	4	3	2	5	4	0	3	2	10	10	10	10	4	8	11	7	7	3	4	3	2	5	4	0
P02790;Q9BS19	Hemopexin	HPX	2	30	30	30	26	28	23	24	25	25	25	24	22	24	25	24	25	25	24	23	24	24	26	28	23	24	25	25	25	24	22	24	25	24	25	25	24	23	24	24	26	28	23	24	25	25	25
P04196	Histidine-rich glycoprotein	HRG	1	22	22	22	18	17	16	17	14	16	18	20	18	19	18	19	19	17	18	16	20	15	18	17	16	17	14	16	18	20	18	19	18	19	19	17	18	16	20	15	18	17	16	17	14	16	18
Q86YZ3;CON__Q86YZ3	Hornerin	HRNR	2	21	21	21	13	11	15	11	10	11	13	14	12	14	14	17	10	7	11	9	11	11	13	11	15	11	10	11	13	14	12	14	14	17	10	7	11	9	11	11	13	11	15	11	10	11	13
P07900;P07900-2;P08238;Q14568;Q58FF8;G3V2J8	Heat shock protein HSP 90-alpha	HSP90AA1	6	5	5	5	4	0	3	3	3	2	1	2	2	3	4	4	4	1	4	2	1	5	4	0	3	3	3	2	1	2	2	3	4	4	4	1	4	2	1	5	4	0	3	3	3	2	1
P11021;P34931;E9PI65;E9PLF4;Q53FA3	78 kDa glucose-regulated protein	HSPA5	5	17	17	16	11	15	13	14	13	7	9	10	10	15	15	14	13	13	14	14	14	13	11	15	13	14	13	7	9	10	10	15	15	14	13	13	14	14	14	13	10	15	13	14	13	7	9
P04792;F8WE04	Heat shock protein beta-1	HSPB1	2	2	2	2	1	0	0	0	2	0	2	0	0	1	0	2	1	1	1	0	1	2	1	0	0	0	2	0	2	0	0	1	0	2	1	1	1	0	1	2	1	0	0	0	2	0	2
P98160;Q5SZJ1	Basement membrane-specific heparan sulfate proteoglycan core protein;Endorepellin;LG3 peptide	HSPG2	2	24	24	24	15	18	10	17	12	12	13	15	18	16	18	14	15	16	17	15	16	16	15	18	10	17	12	12	13	15	18	16	18	14	15	16	17	15	16	16	15	18	10	17	12	12	13
P01344;P01344-2;P01344-3	Insulin-like growth factor II;Insulin-like growth factor II;Insulin-like growth factor II Ala-25 Del;Preptin	IGF2	3	1	1	1	0	1	0	0	0	0	0	0	0	0	0	0	0	1	0	1	1	1	0	1	0	0	0	0	0	0	0	0	0	0	0	1	0	1	1	1	0	1	0	0	0	0	0
P35858;P35858-2	Insulin-like growth factor-binding protein complex acid labile subunit	IGFALS	2	25	25	25	23	23	22	23	23	20	24	22	21	16	19	17	20	22	23	23	23	21	23	23	22	23	23	20	24	22	21	16	19	17	20	22	23	23	23	21	23	23	22	23	23	20	24
P18065;C9JW52;C9JMY1;H7C1H0	Insulin-like growth factor-binding protein 2	IGFBP2	4	3	3	3	1	0	1	0	0	0	0	0	2	1	3	2	2	1	2	0	0	1	1	0	1	0	0	0	0	0	2	1	3	2	2	1	2	0	0	1	1	0	1	0	0	0	0
P17936;B3KWK7;A6XND1;A6XND0;P17936-2;H0Y5K2;C9JMX4;H0Y485	Insulin-like growth factor-binding protein 3	IGFBP3	8	5	5	5	5	4	4	4	4	3	4	4	4	4	4	2	4	5	4	5	4	5	5	4	4	4	4	3	4	4	4	4	4	2	4	5	4	5	4	5	5	4	4	4	4	3	4
P01876	Ig alpha-1 chain C region	IGHA1	1	31	31	10	28	23	27	26	25	26	25	29	24	28	28	29	24	20	30	31	29	28	28	23	27	26	25	26	25	29	24	28	28	29	24	20	30	31	29	28	9	7	8	8	8	8	8
A0A075B6N7		IGHA2	1	20	4	4	14	16	15	17	14	13	13	15	12	15	14	17	12	8	14	15	14	15	0	3	0	4	0	0	0	0	0	0	0	2	2	0	0	0	1	0	0	3	0	4	0	0	0
P01877	Ig alpha-2 chain C region	IGHA2	1	23	1	0	21	18	21	20	18	20	19	21	16	21	21	22	16	12	21	22	20	21	0	1	0	0	0	0	0	0	0	0	0	0	0	0	0	0	0	0	0	0	0	0	0	0	0
P01880;P01880-2	Ig delta chain C region	IGHD	2	16	16	2	11	15	12	14	15	14	1	15	12	13	8	7	7	6	12	9	8	0	11	15	12	14	15	14	1	15	12	13	8	7	7	6	12	9	8	0	1	2	0	2	2	2	0
A0A087WUS7;A0A0A0MS09		IGHD	2	15	1	1	10	13	13	12	14	12	1	13	10	14	7	8	6	5	11	7	9	0	0	0	1	0	1	0	0	0	0	1	0	1	0	0	1	0	1	0	0	0	1	0	1	0	0
P01854;A0A0G2JPY9;A0A0G2JLT2	Ig epsilon chain C region	IGHE	3	2	2	2	2	0	0	0	0	0	0	1	0	0	2	1	1	1	1	0	1	0	2	0	0	0	0	0	0	1	0	0	2	1	1	1	1	0	1	0	2	0	0	0	0	0	0
A0A087WYC5;A0A087WSX2;A0A075B7D0		IGHG1	3	71	71	4	59	62	59	59	58	61	63	57	50	62	61	57	64	58	61	60	57	62	59	62	59	59	58	61	63	57	50	62	61	57	64	58	61	60	57	62	4	2	3	2	2	3	3
A0A087X1C7		IGHG1	1	64	4	0	53	56	55	56	57	57	58	55	46	53	56	53	58	52	56	57	55	59	3	2	4	3	4	4	4	4	1	1	4	4	4	3	3	4	4	4	0	0	0	0	0	0	0
A0A087X010;A0A0G2JNK4		IGHG1	2	69	11	4	58	60	57	60	58	60	62	57	50	59	58	55	61	56	61	60	58	62	10	8	8	9	7	9	10	8	7	9	7	8	9	8	10	9	9	9	3	3	3	3	2	3	3
A0A087WV47;P01857;A0A0A0MS08;A0A0A0MS07;P01768;S4R3C0;A0A0C4DH30;P01769	Ig gamma-1 chain C region	IGHG1	8	69	7	0	58	62	58	61	61	61	62	57	51	60	59	58	62	56	62	61	59	62	6	7	6	6	7	7	6	6	6	7	6	7	7	5	7	6	6	6	0	0	0	0	0	0	0
A0A087WYE1		IGHG1	1	68	2	1	58	61	58	61	59	60	62	57	51	58	59	57	61	57	60	60	59	62	2	2	2	2	1	2	2	2	2	1	2	2	2	2	1	1	2	2	1	1	1	1	0	1	1
A0A087X079		IGHG1	1	66	1	1	53	59	54	57	57	57	58	54	49	57	57	53	58	54	57	56	54	58	0	0	0	0	0	0	0	0	1	0	0	0	0	0	0	0	0	0	0	0	0	0	0	0	0
P01859;A0A0G2JN06	Ig gamma-2 chain C region	IGHG2	2	50	21	18	44	45	46	42	44	41	43	43	38	45	45	44	44	37	46	45	44	46	18	19	20	15	18	16	17	19	16	18	18	19	17	16	18	19	18	18	16	17	18	13	15	14	15
A0A087WXL8;A0A0C4DH29;A0A087WYE8;A6NJS3		IGHG3	4	58	32	2	46	49	52	52	47	46	50	49	42	48	52	48	48	45	50	51	53	52	23	25	28	27	25	24	26	27	22	24	27	26	24	24	25	27	28	26	1	2	2	2	2	2	2
A0A087WVW2;A0A075B6N8;P01860;A0A0A0MS10;P01817	Ig gamma-3 chain C region	IGHG3	5	57	5	4	43	46	49	49	44	44	48	46	39	47	49	45	44	42	48	48	50	49	2	3	3	3	3	4	4	3	3	3	3	3	2	3	3	3	3	3	2	2	2	2	2	3	3
A0A0G2JPD4;P01861	Ig gamma-4 chain C region	IGHG4	2	48	20	18	42	44	41	37	40	37	36	43	32	33	41	36	39	32	42	41	43	46	17	19	16	13	15	14	11	19	10	10	16	12	13	11	16	15	19	18	15	17	14	13	14	13	11
A0A087X2C0		IGHM	1	68	60	0	52	58	51	63	55	60	61	53	50	56	50	57	58	48	57	50	61	58	45	51	45	56	48	53	54	48	45	49	44	49	51	42	49	43	54	52	0	0	0	0	0	0	0
A0A0G2JQL4;A0A075B6N9;P01871;P01871-2	Ig mu chain C region	IGHM	4	61	1	1	45	52	45	56	48	54	54	49	45	49	44	49	51	42	50	43	55	53	0	1	0	0	0	1	0	1	0	0	0	0	0	0	1	0	1	1	0	1	0	0	0	1	0
A0A087WYJ9		IGHM	1	65	5	0	49	55	50	61	53	58	59	52	49	54	49	54	56	46	54	47	59	56	4	4	5	5	5	5	5	4	4	5	5	5	5	4	5	4	5	4	0	0	0	0	0	0	0
A0A0C4DH31		IGHV1-18	1	6	2	2	5	5	5	5	4	5	4	4	4	6	6	6	6	5	5	5	4	5	2	1	2	2	2	2	1	2	2	2	2	2	2	2	2	2	2	2	2	1	2	2	2	2	1
A0A0C4DH33		IGHV1-24	1	5	4	4	4	5	4	1	3	3	3	5	3	2	4	2	4	3	4	2	4	4	3	4	3	0	2	2	2	4	2	1	3	1	3	2	3	1	3	3	3	4	3	0	2	2	2
A0A0A0MS14;A0A0G2JMI3		IGHV1-45	2	3	2	2	1	1	2	1	1	2	1	2	2	2	2	2	1	2	2	1	3	2	0	0	1	0	0	1	0	1	1	1	1	1	0	1	1	0	2	1	0	0	1	0	0	1	0
P01743;A0A0B4J1V4	Ig heavy chain V-I region HG3	IGHV1-46	2	6	2	2	5	5	5	4	3	5	5	4	3	6	5	6	5	5	4	4	4	4	2	1	2	1	1	2	2	2	1	2	1	2	1	2	1	1	2	1	2	1	2	1	1	2	2
A0A0C4DH39		IGHV1-58	1	2	1	1	1	2	1	2	1	2	1	1	1	1	1	1	1	2	1	1	1	1	0	1	0	1	0	1	0	0	0	0	0	0	0	1	0	0	0	0	0	1	0	1	0	1	0
A0A0B4J1V5		IGHV1-69	1	8	4	2	6	7	7	6	5	6	6	6	4	7	8	6	7	5	6	7	4	5	3	3	4	3	3	3	3	4	2	3	4	2	3	2	3	4	2	2	2	2	2	2	2	2	2
A0A0B4J2H0		IGHV1-69-2	1	8	2	2	5	7	7	6	3	6	6	6	3	7	8	6	7	5	6	7	3	4	1	2	2	2	0	2	2	2	1	2	2	2	2	2	2	2	1	1	1	2	2	2	0	2	2
A0A0B4J2B8		IGHV1OR15-9	1	3	2	2	2	3	2	2	2	2	2	3	2	3	3	3	3	2	3	2	3	2	1	2	1	1	1	1	1	2	1	2	2	2	2	1	2	1	2	1	1	2	1	1	1	1	1
A0A0B4J1V2		IGHV2-26	1	2	2	2	2	2	2	2	1	2	2	2	0	2	2	2	2	2	2	2	2	2	2	2	2	2	1	2	2	2	0	2	2	2	2	2	2	2	2	2	2	2	2	2	1	2	2
A0A0B4J2H3		IGHV2-70	1	3	2	2	1	3	3	2	1	1	2	3	1	1	1	2	3	1	3	3	3	1	1	2	2	1	0	0	1	2	0	0	0	1	2	0	2	2	2	0	1	2	2	1	0	0	1
A0A0A0MS11		IGHV3-13	1	8	3	3	7	5	6	7	6	6	7	5	5	6	5	7	6	6	7	8	7	6	2	1	2	2	2	2	2	2	2	2	2	2	2	2	2	3	2	2	2	1	2	2	2	2	2
A0A0B4J1V0		IGHV3-15	1	10	4	4	9	9	8	9	9	8	9	8	6	7	8	8	9	6	9	8	9	8	3	4	3	3	4	3	3	3	3	3	3	3	3	3	3	3	3	3	3	4	3	3	4	3	3
A0A0C4DH32		IGHV3-20	1	5	2	2	4	3	3	3	3	3	3	3	3	4	3	3	4	3	3	3	3	4	1	0	0	0	0	0	0	0	0	1	0	0	1	0	0	0	0	1	1	0	0	0	0	0	0
A0A0B4J1V1;A0A0C4DH37;A0A0B4J1U9		IGHV3-21;IGHV3-48;IGHV3-11	3	11	2	1	9	8	7	8	7	10	9	7	6	9	7	9	9	8	10	8	7	8	1	1	1	1	0	2	1	1	1	1	1	1	1	1	1	1	0	1	0	0	0	0	0	1	0
P01764	Ig heavy chain V-III region 23	IGHV3-23	1	12	2	2	10	10	8	9	9	10	10	8	7	10	8	10	11	9	11	9	9	9	1	2	1	1	1	1	1	1	1	1	1	1	2	1	1	1	1	1	1	2	1	1	1	1	1
A0A0B4J2B7		IGHV3-30	1	13	7	2	11	10	9	10	8	11	10	9	8	11	10	11	10	10	12	10	10	10	6	6	6	6	4	6	5	6	6	6	7	6	5	6	6	6	6	6	1	1	1	1	0	1	0
A0A0C4DH35		IGHV3-35	1	3	1	1	3	2	2	3	2	2	3	2	1	2	2	3	3	2	3	3	3	2	1	1	1	1	1	1	1	1	1	1	1	1	1	1	1	1	1	1	1	1	1	1	1	1	1
A0A0C4DH36		IGHV3-38	1	5	3	3	4	3	3	4	4	3	5	4	4	4	5	5	5	5	4	4	5	5	2	2	2	2	2	2	3	3	3	3	3	3	3	3	2	2	3	3	2	2	2	2	2	2	3
A0A087WU91;A0A0A0MS15		IGHV3-49	2	9	4	4	9	9	9	8	8	9	8	9	8	8	9	7	9	6	8	8	8	9	4	4	4	3	3	4	3	4	4	4	4	3	4	3	3	4	3	4	4	4	4	3	3	4	3
A0A087WSX4;A0A0C4DH42		IGHV3-53;IGHV3-66	2	11	3	3	9	9	7	7	7	9	7	7	7	7	6	8	10	9	10	7	8	8	2	3	2	1	1	2	1	1	2	0	0	1	2	2	2	1	2	1	2	3	2	1	1	2	1
A0A075B6Q5		IGHV3-64	1	8	3	2	6	5	3	6	4	6	6	3	3	5	3	5	5	5	7	6	5	5	1	2	0	2	1	2	1	0	1	1	1	1	1	1	2	2	1	1	1	1	0	2	1	1	1
A0A087WWF0		IGHV3-64	1	5	2	2	3	2	2	2	1	3	2	3	1	2	1	1	3	3	4	4	1	4	1	0	1	1	0	0	0	1	0	0	0	0	1	1	2	2	0	2	1	0	1	1	0	0	0
A0A087WW89		IGHV3-72	1	13	11	0	11	9	11	12	9	11	11	9	10	10	12	12	13	7	11	11	12	11	9	8	10	10	8	10	9	8	10	9	11	10	11	6	9	9	10	10	0	0	0	0	0	0	0
A0A0B4J1Y9		IGHV3-72	1	13	1	1	11	8	10	11	8	10	10	8	10	10	11	11	12	7	10	10	12	11	1	0	0	0	0	0	0	0	1	1	0	0	0	1	0	0	1	1	1	0	0	0	0	0	0
A0A0B4J1V6		IGHV3-73	1	10	4	0	9	7	8	8	7	7	8	9	6	6	8	9	9	7	9	8	10	9	3	2	3	2	2	2	2	4	3	2	3	4	3	4	3	3	4	4	0	0	0	0	0	0	0
A0A0B4J1X5		IGHV3-74	1	12	4	2	11	11	10	11	10	11	10	9	9	11	9	12	11	8	11	11	11	10	4	4	4	4	3	4	3	4	4	4	3	4	4	2	3	4	4	4	2	2	2	2	2	2	2
A0A075B7D8		IGHV3OR15-7	1	7	4	4	4	3	3	4	4	3	5	4	2	3	4	4	4	4	5	5	4	4	1	1	1	1	2	1	2	2	1	1	2	1	1	2	2	2	1	2	1	1	1	1	2	1	2
A0A075B7F0		IGHV3OR16-10	1	5	1	1	5	4	4	4	4	5	5	5	4	5	4	4	5	5	5	4	4	5	1	1	1	1	1	1	1	1	1	1	1	1	1	1	1	1	1	1	1	1	1	1	1	1	1
A0A075B7B8		IGHV3OR16-12	1	4	2	2	4	4	4	4	4	3	4	4	3	4	4	4	4	4	4	4	3	3	2	2	2	2	2	1	2	2	1	2	2	2	2	2	2	2	1	1	2	2	2	2	2	1	2
A0A075B7E8		IGHV3OR16-13	1	7	1	1	7	6	6	7	6	6	7	5	5	5	5	7	6	4	5	6	6	6	1	1	1	1	1	1	1	1	1	0	1	1	1	0	0	0	0	1	1	1	1	1	1	1	1
A0A075B7F1		IGHV3OR16-8	1	3	1	1	1	3	2	2	3	3	2	2	2	3	3	3	3	2	3	2	2	2	0	1	1	1	1	1	1	1	1	1	1	1	1	1	1	1	1	1	0	1	1	1	1	1	1
S4R460		IGHV3OR16-9	1	10	3	2	7	8	7	8	7	7	8	6	6	8	8	9	9	7	8	7	8	7	1	2	2	2	1	1	2	1	2	2	2	2	2	2	1	1	2	2	1	2	2	2	1	1	1
A0A0B4J2B5		IGHV3OR16-9	1	9	1	1	7	7	6	7	7	7	8	6	5	6	7	8	8	6	8	7	7	6	1	1	1	1	1	1	1	1	1	0	1	1	1	1	1	1	1	1	1	1	1	1	1	1	1
A0A0C4DH34		IGHV4-28	1	3	3	3	3	3	3	3	3	3	3	3	3	3	3	3	3	3	3	3	3	3	3	3	3	3	3	3	3	3	3	3	3	3	3	3	3	3	3	3	3	3	3	3	3	3	3
A0A087WSY4		IGHV4-31	1	5	2	2	5	5	5	5	5	5	5	5	5	5	5	5	5	5	5	5	5	4	2	2	2	2	2	2	2	2	2	2	2	2	2	2	2	2	2	1	2	2	2	2	2	2	2
A0A0A0MS12		IGHV4-34	1	7	2	1	7	7	7	7	7	7	7	7	7	7	7	7	7	7	7	7	7	7	2	2	2	2	2	2	2	2	2	2	2	2	2	2	2	2	2	2	1	1	1	1	1	1	1
A0A0G2JPU1;A0A0C4DH40;A0A0C4DH41;A0A0G2JNA6;A0A0G2JN58;A0A0A0MS13		IGHV4-59;IGHV4-61;IGHV4-39	6	8	8	3	8	8	8	8	8	8	8	8	8	8	8	8	8	8	8	8	8	8	8	8	8	8	8	8	8	8	8	8	8	8	8	8	8	8	8	8	3	3	3	3	3	3	3
A0A0C4DH38;A0A0G2JP91		IGHV5-51	2	9	9	9	8	8	8	9	8	9	7	9	8	8	8	8	7	8	8	9	8	9	8	8	8	9	8	9	7	9	8	8	8	8	7	8	8	9	8	9	8	8	8	9	8	9	7
A0A0B4J1U7		IGHV6-1	1	6	1	1	5	5	6	6	6	6	6	4	4	6	6	5	6	5	6	4	6	5	1	1	1	1	1	1	1	0	0	1	1	0	1	1	1	0	1	1	1	1	1	1	1	1	1
P01591;D6RD17;D6RHJ6;C9JA05	Immunoglobulin J chain	IGJ;JCHAIN	4	10	10	10	7	9	8	9	9	9	8	7	8	9	9	8	8	7	9	9	10	9	7	9	8	9	9	9	8	7	8	9	9	8	8	7	9	9	10	9	7	9	8	9	9	9	8
A0A087WTX5;A0A087X1V9;P01834;A0A075B6H6;A0A0C4DH73;A0A0B4J2E7;A0A0A0MT69	Ig kappa chain C region	IGKC	7	30	8	0	28	28	30	28	29	26	28	29	28	28	28	30	26	25	30	27	28	29	6	7	8	7	7	7	8	7	7	7	7	8	5	5	8	6	8	8	0	0	0	0	0	0	0
A0A087X130		IGKC	1	25	3	0	23	22	24	23	23	22	22	24	24	23	23	24	23	22	24	24	23	23	3	2	3	3	2	2	3	3	3	3	3	3	3	3	3	3	3	3	0	0	0	0	0	0	0
A0A087WYL9;A0A0C4DH67		IGKC	2	27	6	2	26	26	26	26	25	24	24	27	25	25	25	26	26	25	26	26	26	25	5	5	5	5	4	5	5	6	5	5	5	5	6	5	5	5	6	5	1	1	1	1	1	1	1
A0A0A0MT74		IGKV1-16	1	7	3	3	6	6	7	6	7	7	6	7	7	7	7	7	6	4	7	6	7	7	3	3	3	3	3	3	2	3	3	3	3	3	3	1	3	3	3	3	3	3	3	3	3	3	2
A0A0B4J1Z4;A0A075B6S4		IGKV1-17;IGKV1D-17	2	8	1	1	7	6	8	7	7	8	8	8	8	7	8	8	6	6	7	7	8	8	1	1	1	1	1	1	1	1	1	0	1	1	1	1	0	1	1	1	1	1	1	1	1	1	1
A0A075B6S5		IGKV1-27	1	7	3	2	6	6	6	7	6	7	6	6	6	6	6	6	6	7	6	6	7	7	2	2	2	3	2	3	2	2	2	2	2	2	2	3	2	2	3	3	1	1	1	2	1	2	1
A0A0E3D6N1;A0A075B6S9		IGKV1-37;IGKV1D-37	2	4	2	2	3	3	3	4	3	3	4	4	3	4	4	3	4	3	3	3	4	3	1	1	1	2	1	1	2	2	1	2	2	1	2	1	1	1	2	1	1	1	1	2	1	1	2
A0A0B4J1Z7;A0A0C4DH57		IGKV1-39;IGKV1D-39	2	8	1	1	7	7	8	7	8	8	8	8	8	8	8	8	6	6	8	7	8	8	1	1	1	1	1	1	1	1	1	1	1	1	1	1	1	1	1	1	1	1	1	1	1	1	1
P01602	Ig kappa chain V-I region HK102	IGKV1-5	1	8	1	1	7	7	8	8	7	8	8	8	7	7	7	8	8	6	8	8	8	8	1	1	1	1	1	1	1	1	0	1	1	1	1	1	1	1	1	1	1	1	1	1	1	1	1
A0A0C4DH72		IGKV1-6	1	8	1	0	7	7	8	7	8	8	8	8	8	8	8	8	6	6	8	7	8	8	1	1	1	1	1	1	1	1	1	1	1	1	1	1	1	1	1	1	0	0	0	0	0	0	0
A0A0B4J2D9		IGKV1D-13	1	7	3	3	4	5	5	6	6	6	5	5	5	7	4	7	3	4	5	3	7	6	1	2	1	3	2	2	1	1	1	3	0	3	0	1	1	0	3	2	1	2	1	3	2	2	1
A0A087WZH9;A0A0B4J1U0		IGKV1D-33	2	8	6	1	8	7	6	6	8	6	4	5	7	5	5	6	7	6	7	8	8	6	6	5	4	4	6	4	2	3	5	3	3	4	5	4	5	6	6	4	1	1	0	0	1	0	0
A0A075B6H8		IGKV1D-42	1	2	2	1	2	2	2	2	2	2	2	1	1	1	1	1	1	2	2	2	2	2	2	2	2	2	2	2	2	1	1	1	1	1	1	2	2	2	2	2	1	1	1	1	1	1	1
A0A0B4J1Z2		IGKV1D-43	1	7	3	3	5	6	7	5	6	7	7	7	7	7	7	7	5	5	7	6	7	7	2	3	3	2	2	3	3	3	3	3	3	3	2	2	3	3	3	3	2	3	3	2	2	3	3
A0A0G2JQJ0;A0A087WSZ0		IGKV1D-8	2	4	1	1	4	4	4	4	3	3	3	4	4	4	4	3	4	4	4	4	4	4	1	1	1	1	0	0	0	1	1	1	1	0	1	1	1	1	1	1	1	1	1	1	0	0	0
A0A0C4DH68		IGKV2-24	1	12	8	1	8	12	9	9	9	9	10	6	7	9	8	9	8	5	10	10	11	9	6	8	6	6	6	6	7	5	5	5	5	5	5	4	6	6	8	6	1	1	1	1	1	1	1
P06310;A0A075B6S3;A0A0A0MT89	Ig kappa chain V-II region RPMI 6410	IGKV2-30	3	14	12	2	10	13	12	12	11	12	11	10	11	14	10	12	12	7	13	13	11	12	8	11	10	10	9	10	9	8	9	12	9	10	10	6	11	11	9	10	1	1	1	1	1	1	1
A0A087X0Q4;A0A087WW87;A0A075B6R1;P01614		IGKV2-40;IGKV2D-40	4	11	2	2	8	10	10	10	10	9	8	8	7	9	10	10	9	6	10	11	9	9	1	1	2	2	2	1	0	2	0	0	2	1	1	1	1	2	1	1	1	1	2	2	2	1	0
A0A075B6R9		IGKV2D-24	1	12	1	1	8	12	9	9	9	9	10	6	6	9	8	9	8	4	9	10	11	9	1	1	1	1	1	1	1	1	0	1	1	1	1	0	0	1	1	1	1	1	1	1	1	1	1
A0A0A0MTQ6;A0A075B6P5;P01617	Ig kappa chain V-II region TEW	IGKV2D-28	3	13	6	3	10	12	11	11	11	12	12	10	11	13	12	13	12	8	13	12	12	11	5	5	5	5	5	6	6	6	6	6	6	6	6	5	6	5	6	5	3	3	3	3	3	3	3
A0A087X0P6;A0A075B6S2;A0A0A0MRZ7		IGKV2D-29	3	13	6	5	11	13	12	12	11	12	12	10	11	13	12	13	12	9	13	12	11	12	6	6	6	6	5	6	6	6	6	6	6	6	6	6	6	5	5	6	5	5	5	5	4	5	5
A0A075B6S6		IGKV2D-30	1	13	2	2	8	12	11	12	9	11	11	9	9	12	11	11	12	6	13	12	10	10	0	1	1	2	0	1	2	1	0	1	2	1	2	0	2	1	1	0	0	1	1	2	0	1	2
A0A087WZW8;P04433;A0A087WUS2;A0A0A0MRZ8		IGKV3-11	4	31	31	6	29	27	29	27	30	27	26	29	28	27	27	28	29	26	28	28	26	28	29	27	29	27	30	27	26	29	28	27	27	28	29	26	28	28	26	28	5	4	5	4	6	5	4
P18136;A0A0B4J1Z6	Ig kappa chain V-III region HIC	IGKV3-20	2	13	1	1	10	11	10	11	8	10	9	10	11	11	10	11	11	9	10	12	11	11	1	1	0	1	1	1	0	0	0	0	0	0	0	1	1	1	1	1	1	1	0	1	1	1	0
A0A087WSY6		IGKV3D-15	1	5	1	1	4	3	4	4	2	5	4	4	5	4	4	4	5	4	4	5	4	4	1	1	1	1	0	1	1	1	1	1	1	1	1	1	1	1	1	1	1	1	1	1	0	1	1
A0A0C4DH25		IGKV3D-20	1	8	1	1	6	7	7	7	4	5	6	7	7	8	8	8	7	6	6	7	7	7	1	1	1	1	1	1	1	1	1	1	1	1	1	1	1	1	1	1	1	1	1	1	1	1	1
A0A0G2JMV0;A0A0C4DH90;A0A0C4DH55;A0A075B6H7;P04434	Ig kappa chain V-III region VH	IGKV3OR2-268;IGKV3D-7;IGKV3-7	5	6	1	1	5	5	5	5	5	5	5	4	6	5	4	4	5	4	5	6	5	5	1	1	1	1	1	1	1	0	1	1	0	0	0	0	1	1	1	1	1	1	1	1	1	1	1
P06313;P06312;P83593	Ig kappa chain V-IV region JI;Ig kappa chain V-IV region;Ig kappa chain V-IV region STH	IGKV4-1	3	7	1	1	7	7	7	7	6	7	6	7	6	6	7	6	6	6	7	7	7	6	1	1	1	1	1	1	1	1	1	1	1	1	1	1	1	1	1	1	1	1	1	1	1	1	1
A0A0C4DH24		IGKV6-21	1	3	2	1	2	1	2	3	2	2	2	1	1	2	2	1	3	1	1	2	1	2	1	0	1	2	1	1	1	0	0	1	1	0	2	0	0	1	0	1	0	0	1	1	1	1	1
A0A0C4DH26		IGKV6D-41	1	4	3	1	3	3	4	3	3	3	3	3	2	3	3	2	4	3	3	3	3	3	2	2	3	2	2	2	2	2	1	2	2	1	3	2	2	2	2	2	0	0	1	0	0	0	0
A0A075B6L0;P0CG06	Ig lambda-3 chain C regions	IGLC3	2	17	7	2	17	15	14	14	14	14	15	17	14	15	15	14	15	14	15	15	15	16	7	6	6	6	6	6	6	7	5	5	6	5	6	6	6	6	6	6	2	1	1	1	2	1	2
P0CF74	Ig lambda-6 chain C region	IGLC6	1	11	2	1	10	8	7	8	8	8	8	10	9	10	9	8	9	7	8	10	10	9	1	0	0	0	1	0	0	1	1	1	1	0	1	0	0	1	1	0	0	0	0	0	0	0	0
A0M8Q6;A0A075B6L1	Ig lambda-7 chain C region	IGLC7	2	11	4	4	11	8	8	8	8	8	8	11	10	11	10	9	9	8	9	10	10	10	4	3	4	4	3	4	3	4	4	4	4	4	4	3	4	4	4	4	4	3	4	4	3	4	3
P15814;C9JEE0	Immunoglobulin lambda-like polypeptide 1	IGLL1	2	4	2	2	3	3	2	2	4	2	2	3	3	4	4	1	2	2	2	3	4	2	1	2	2	1	2	1	1	1	1	2	2	0	1	1	1	1	2	1	1	2	2	1	2	1	1
A0A087WYR4;A0A087WZW9		IGLL5	2	21	21	1	18	17	16	17	16	17	18	19	18	18	18	18	19	16	18	17	17	19	18	17	16	17	16	17	18	19	18	18	18	18	19	16	18	17	17	19	1	1	1	1	1	1	1
A0A087WWC9;A0A087WXC3;A0A087WWU7;A0A087WYN7;A0A087WWT5;A0A087WX49;B9A064;A0A0B4J231;A0A087WU42;A0A087X2A1;A0A075B6K8;P0CG04;A0A075B6K7	Immunoglobulin lambda-like polypeptide 5;Ig lambda-1 chain C regions	IGLL5;IGLC1	13	20	4	2	19	18	17	17	17	17	17	18	18	19	18	18	18	17	19	18	18	19	4	4	4	4	4	4	3	3	4	4	4	4	4	4	4	4	4	4	2	2	2	2	2	2	1
A0A075B6I4		IGLV10-54	1	1	1	1	1	1	1	1	1	1	0	1	0	1	1	1	1	1	1	1	1	0	1	1	1	1	1	1	0	1	0	1	1	1	1	1	1	1	1	0	1	1	1	1	1	1	0
A0A0G2JLQ1;A0A0B4J1U3		IGLV1-36	2	2	2	2	1	2	1	2	0	0	1	1	2	1	2	2	1	1	1	1	1	1	1	2	1	2	0	0	1	1	2	1	2	2	1	1	1	1	1	1	1	2	1	2	0	0	1
A0A075B6J0		IGLV1-40	1	8	5	4	4	5	5	5	4	6	5	5	7	5	6	6	8	4	4	4	5	7	3	4	4	2	3	4	3	3	5	4	4	4	5	3	3	3	4	5	2	3	3	2	2	3	2
A0A075B6I8;A0A0G2JQC2;A0A0B4J1U1		IGLV1-47;IGLV1-44	3	10	8	6	7	8	8	9	7	9	8	8	9	8	9	8	9	8	7	8	8	9	7	8	8	7	7	8	7	7	8	8	8	7	7	8	7	8	8	8	5	6	6	5	5	6	5
A0A075B6I5;P01702	Ig lambda chain V-I region NIG-64	IGLV1-51	2	7	6	2	5	6	5	5	5	6	6	5	6	5	5	6	5	5	5	5	5	6	4	5	4	4	4	5	5	4	5	4	4	5	4	4	4	4	4	5	1	2	1	1	1	1	2
A0A075B6K3		IGLV2-11	1	6	2	2	3	4	3	4	3	5	4	4	4	3	4	4	6	4	3	3	4	4	1	2	1	1	1	2	1	1	1	1	1	1	2	2	1	1	2	1	1	2	1	1	1	2	1
A0A075B6K1		IGLV2-14	1	4	3	3	4	4	3	3	4	4	4	4	4	4	3	4	4	4	3	2	4	4	3	3	3	3	3	3	3	3	3	3	3	3	3	3	3	2	3	3	3	3	3	3	3	3	3
A0A075B6J9		IGLV2-18	1	8	6	5	5	6	5	7	5	6	6	6	5	4	5	5	7	4	4	4	5	7	5	6	5	5	5	5	5	5	4	4	4	4	5	4	4	4	5	6	4	5	5	5	4	4	4
A0A075B6J5		IGLV2-23	1	2	2	1	2	2	2	2	2	2	2	2	2	2	2	1	1	1	2	2	2	2	2	2	2	2	2	2	2	2	2	2	2	1	1	1	2	2	2	2	1	1	1	1	1	1	1
A0A075B6K4		IGLV3-10	1	5	2	1	5	5	5	5	5	5	5	5	5	5	5	5	5	5	5	5	5	5	2	2	2	2	2	2	2	2	2	2	2	2	2	2	2	2	2	2	1	1	1	1	1	1	1
A0A075B6K2		IGLV3-12	1	3	2	2	2	3	3	3	2	2	3	3	3	2	3	2	2	2	2	3	2	3	1	2	2	2	1	1	2	2	2	1	2	1	1	1	1	2	1	2	1	2	2	2	1	1	2
A0A075B6J8		IGLV3-19	1	5	4	2	5	5	4	5	4	5	5	5	5	5	5	5	5	5	5	5	5	5	4	4	3	4	3	4	4	4	4	4	4	4	4	4	4	4	4	4	2	2	1	2	1	2	2
A0A075B6J7;P01720		IGLV3-21	2	10	10	6	10	9	9	6	9	9	4	9	10	4	9	9	9	8	10	10	8	7	10	9	9	6	9	9	4	9	10	4	9	9	9	8	10	10	8	7	6	5	5	2	5	5	0
A0A075B6J4		IGLV3-25	1	6	5	1	6	6	6	6	6	6	6	6	6	6	6	6	6	6	6	6	6	6	5	5	5	5	5	5	5	5	5	5	5	5	5	5	5	5	5	5	1	1	1	1	1	1	1
A0A075B6J3		IGLV3-27	1	4	1	1	4	4	4	3	4	4	4	4	4	4	4	4	4	3	4	4	4	4	1	1	1	0	1	1	1	1	1	1	1	1	1	0	1	1	1	1	1	1	1	0	1	1	1
A0A075B6K5		IGLV3-9	1	7	4	4	6	6	6	6	6	6	6	6	6	6	7	6	6	6	6	7	6	6	3	3	3	3	3	3	3	3	3	3	4	3	3	3	3	4	3	3	3	3	3	3	3	3	3
A0A075B6K6		IGLV4-3	1	2	2	2	1	2	1	2	1	1	1	1	0	1	0	1	1	0	2	0	1	2	1	2	1	2	1	1	1	1	0	1	0	1	1	0	2	0	1	2	1	2	1	2	1	1	1
A0A075B6I1		IGLV4-60	1	4	3	3	3	3	1	3	0	3	2	1	0	1	2	1	0	0	2	0	3	2	2	2	1	2	0	2	1	1	0	1	1	1	0	0	1	0	2	2	2	2	1	2	0	2	1
A0A075B6H9		IGLV4-69	1	5	5	4	4	5	4	5	3	5	5	3	4	2	4	4	3	3	5	3	4	4	4	5	4	5	3	5	5	3	4	2	4	4	3	3	5	3	4	4	3	4	4	4	3	4	4
A0A075B6J1		IGLV5-37	1	3	3	2	2	2	3	1	1	1	2	2	1	2	3	2	1	1	1	1	0	3	2	2	3	1	1	1	2	2	1	2	3	2	1	1	1	1	0	3	2	1	2	0	1	1	1
A0A0G2JSC0;A0A087WSX0;A0A0G2JS06		IGLV5-45	3	4	4	4	4	3	4	3	3	4	4	3	4	4	4	4	3	4	4	4	4	4	4	3	4	3	3	4	4	3	4	4	4	4	3	4	4	4	4	4	4	3	4	3	3	4	4
A0A075B6I7		IGLV5-48	1	2	1	1	1	2	2	2	1	1	2	2	0	2	2	2	2	1	1	1	1	2	1	1	1	1	1	1	1	1	0	1	1	1	1	1	1	1	1	1	1	1	1	1	1	1	1
A0A0A0MRZ9		IGLV5-52	1	1	1	1	0	0	1	1	0	0	0	0	0	0	0	0	0	0	0	0	0	0	0	0	1	1	0	0	0	0	0	0	0	0	0	0	0	0	0	0	0	0	1	1	0	0	0
A0A075B6I2;P06319		IGLV6-57	2	8	6	3	5	6	5	8	4	6	6	4	6	4	7	6	5	4	6	5	6	5	5	6	5	6	4	5	5	3	5	4	6	5	3	4	6	5	6	4	3	3	3	3	3	3	3
A0A0B4J1U2;P04211	Ig lambda chain V region 4A	IGLV7-43	2	4	1	1	2	2	2	2	3	4	3	2	3	2	2	2	3	3	2	3	2	3	0	0	0	0	1	1	0	0	0	0	0	0	0	1	0	0	0	1	0	0	0	0	1	1	0
A0A075B6I9		IGLV7-46	1	5	4	2	4	4	4	4	4	5	5	4	4	4	4	4	5	4	4	5	4	4	4	4	4	4	4	4	4	4	3	4	4	4	4	4	4	4	4	4	2	2	2	2	2	2	2
A0A075B6I0		IGLV8-61	1	6	6	5	6	6	5	6	6	6	2	5	5	5	5	5	5	6	6	6	3	6	6	6	5	6	6	6	2	5	5	5	5	5	5	6	6	6	3	6	5	5	5	5	5	5	2
A0A0B4J1Y8		IGLV9-49	1	5	5	5	5	4	5	4	4	4	4	5	5	4	5	5	5	4	4	3	1	5	5	4	5	4	4	4	4	5	5	4	5	5	5	4	4	3	1	5	5	4	5	4	4	4	4
Q9NPH3;Q9NPH3-3;Q9NPH3-2;Q9NPH3-5;C9J1D9;C9JT28;H7C3W4;C9J9W1	Interleukin-1 receptor accessory protein	IL1RAP	8	3	3	3	1	0	1	3	2	3	1	1	3	1	0	0	3	3	1	1	0	1	1	0	1	3	2	3	1	1	3	1	0	0	3	3	1	1	0	1	1	0	1	3	2	3	1
Q86VI3;F2Z2E2	Ras GTPase-activating-like protein IQGAP3	IQGAP3	2	1	1	1	1	1	1	1	1	0	0	1	1	1	1	1	1	1	1	1	1	1	1	1	1	1	1	0	0	1	1	1	1	1	1	1	1	1	1	1	1	1	1	1	1	0	0
H0YN67;H0YL90;O14498	Immunoglobulin superfamily containing leucine-rich repeat protein	ISLR	3	2	2	2	0	0	1	1	0	1	1	1	1	1	2	0	0	1	1	1	1	0	0	0	1	1	0	1	1	1	1	1	2	0	0	1	1	1	1	0	0	0	1	1	0	1	1
P08514;P08514-2;P08514-3;K7EKA6;K7EP83	Integrin alpha-IIb;Integrin alpha-IIb heavy chain;Integrin alpha-IIb light chain, form 1;Integrin alpha-IIb light chain, form 2	ITGA2B	5	12	12	12	6	8	3	8	9	9	1	7	10	9	7	2	8	6	2	6	7	4	6	8	3	8	9	9	1	7	10	9	7	2	8	6	2	6	7	4	6	8	3	8	9	9	1
P05106;H3BM21;P05106-2;P05106-3;I3L4X8	Integrin beta-3;Integrin beta	ITGB3	5	8	8	8	2	1	1	1	2	4	0	1	6	6	1	1	1	1	1	5	2	1	2	1	1	1	2	4	0	1	6	6	1	1	1	1	1	5	2	1	2	1	1	1	2	4	0
P19827;P19827-3;F8WAS2;CON__Q0VCM5;H7C5I0;B5MCP1	Inter-alpha-trypsin inhibitor heavy chain H1	ITIH1	6	64	64	15	56	60	58	48	49	46	47	57	49	53	55	56	55	54	59	56	61	57	56	60	58	48	49	46	47	57	49	53	55	56	55	54	59	56	61	57	15	14	15	13	13	11	13
H7C0N0		ITIH1	1	20	1	1	18	19	18	18	16	16	17	18	17	19	19	20	20	20	20	20	20	20	1	1	1	1	1	1	1	1	1	1	1	1	1	1	1	1	1	1	1	1	1	1	1	1	1
P19827-2	Inter-alpha-trypsin inhibitor heavy chain H1	ITIH1	1	50	1	1	41	46	44	35	36	35	34	42	35	39	42	43	42	41	46	45	47	44	0	0	1	0	0	0	0	0	0	0	1	1	1	0	0	1	0	0	0	0	1	0	0	0	0
P19823;Q5T985;A0A087WTE1;Q5T987;CON__Q9TRI1	Inter-alpha-trypsin inhibitor heavy chain H2	ITIH2	5	51	51	51	45	46	46	41	37	39	40	46	39	39	43	42	43	45	44	45	47	44	45	46	46	41	37	39	40	46	39	39	43	42	43	45	44	45	47	44	45	46	46	41	37	39	40
Q06033;Q06033-2;A0A087WW43;E7ET33;CON__Q0V8M9	Inter-alpha-trypsin inhibitor heavy chain H3	ITIH3	5	29	29	29	15	22	24	19	18	24	18	23	20	24	27	25	22	23	22	20	24	23	15	22	24	19	18	24	18	23	20	24	27	25	22	23	22	20	24	23	15	22	24	19	18	24	18
B7ZKJ8		ITIH4	1	55	55	1	48	51	50	47	47	48	47	49	50	48	52	50	51	48	52	48	51	51	48	51	50	47	47	48	47	49	50	48	52	50	51	48	52	48	51	51	1	1	1	1	1	1	1
Q14624;Q14624-2;Q14624-3;Q14624-4;H7C0L5	Inter-alpha-trypsin inhibitor heavy chain H4;70 kDa inter-alpha-trypsin inhibitor heavy chain H4;35 kDa inter-alpha-trypsin inhibitor heavy chain H4	ITIH4	5	55	1	1	48	51	50	47	47	48	47	49	50	48	52	50	51	48	52	48	51	51	1	1	1	1	1	1	1	1	1	1	1	1	1	1	1	1	1	1	1	1	1	1	1	1	1
P14923;C9J826;C9JK18;C9JKY1;C9JTX4	Junction plakoglobin	JUP	5	5	5	5	1	2	3	3	3	3	4	3	4	4	3	5	4	1	2	4	3	3	1	2	3	3	3	3	4	3	4	4	3	5	4	1	2	4	3	3	1	2	3	3	3	3	4
O60928;H7C4D1;O60928-2	Inward rectifier potassium channel 13	KCNJ13	3	1	1	1	1	1	1	1	1	1	1	1	1	1	1	1	1	1	1	1	1	1	1	1	1	1	1	1	1	1	1	1	1	1	1	1	1	1	1	1	1	1	1	1	1	1	1
Q96CX2	BTB/POZ domain-containing protein KCTD12	KCTD12	1	1	1	1	0	0	0	1	1	1	1	1	1	0	0	1	1	0	1	0	1	0	0	0	0	1	1	1	1	1	1	0	0	1	1	0	1	0	1	0	0	0	0	1	1	1	1
P03952;H0YAC1;E9PBC5;C9JCT1;C9J075;P20718	Plasma kallikrein;Plasma kallikrein heavy chain;Plasma kallikrein light chain	KLKB1	6	27	27	27	24	24	25	22	24	25	26	26	25	24	25	24	25	22	24	23	27	25	24	24	25	22	24	25	26	26	25	24	25	24	25	22	24	23	27	25	24	24	25	22	24	25	26
P01042;CON__P01045-1;CON__Q2KJ62;CON__P01044-1	Kininogen-1;Kininogen-1 heavy chain;T-kinin;Bradykinin;Lysyl-bradykinin;Kininogen-1 light chain;Low molecular weight growth-promoting factor	KNG1	4	26	26	2	21	22	22	23	21	24	23	22	22	23	22	21	23	22	23	23	23	23	21	22	22	23	21	24	23	22	22	23	22	21	23	22	23	23	23	23	2	2	2	2	2	2	2
P01042-2;P01042-3	Kininogen-1;Kininogen-1 heavy chain;T-kinin;Bradykinin;Lysyl-bradykinin;Kininogen-1 light chain;Low molecular weight growth-promoting factor	KNG1	2	25	1	1	20	21	21	22	20	23	22	21	21	22	21	20	22	21	22	22	22	22	1	1	1	1	1	1	1	1	1	1	1	1	1	1	1	1	1	1	1	1	1	1	1	1	1
Q5T749	Keratinocyte proline-rich protein	KPRP	1	7	7	7	4	2	4	6	6	3	2	2	3	2	4	5	2	4	5	3	1	0	4	2	4	6	6	3	2	2	3	2	4	5	2	4	5	3	1	0	4	2	4	6	6	3	2
P04264;CON__P04264;CON__H-INV:HIT000016045;F8VP67;REV__CON__ENSEMBL:ENSBTAP00000038253;REV__P04264;REV__CON__P04264	Keratin, type II cytoskeletal 1	KRT1	7	92	92	69	72	70	70	71	72	74	70	74	65	69	71	89	61	64	68	74	66	69	72	70	70	71	72	74	70	74	65	69	71	89	61	64	68	74	66	69	51	49	49	50	51	53	50
P13645;CON__P02535-1;Q7Z3Y7;CON__Q7Z3Y7;CON__Q148H6;Q7Z3Z0;Q2M2I5;Q7Z3Y8;CON__Q7Z3Z0;CON__Q7Z3Y8;CON__Q2M2I5;Q99456;Q7Z3Y9;Q14532;O76013;CON__Q14532;CON__A2AB72;CON__O76013;CON__Q7Z3Y9;CON__Q99456;REV__P12035;REV__CON__P12035;O76013-2	Keratin, type I cytoskeletal 10	KRT10	23	70	4	4	55	55	58	59	56	60	52	61	53	60	55	63	46	54	54	62	51	59	2	2	2	2	1	3	1	2	1	3	2	2	1	3	2	4	2	3	2	2	2	2	1	3	1
P13646;P13646-3;K7ERE3;CON__ENSEMBL:ENSP00000377550;CON__P13646-1;P13646-2;K7EMD9	Keratin, type I cytoskeletal 13	KRT13	7	14	4	3	8	10	10	9	13	9	13	11	10	9	10	9	7	6	7	13	7	9	1	3	1	1	4	1	4	3	2	2	3	1	1	1	1	4	1	2	0	2	0	0	3	0	3
CON__P02533;P02533;CON__A2A4G1;CON__Q61782;K7ENV3	Keratin, type I cytoskeletal 14	KRT14	5	45	41	10	31	27	38	33	33	29	32	31	32	32	26	39	18	20	25	29	29	34	28	24	34	29	30	25	29	27	29	28	22	35	15	17	23	25	26	31	7	5	8	8	8	6	6
P08779;CON__P08779;K7ENW6;CON__Q9Z2K1;CON__Q3ZAW8	Keratin, type I cytoskeletal 16	KRT16	5	38	20	19	25	20	31	24	24	24	25	30	24	28	26	36	17	17	19	27	22	25	12	9	14	10	11	10	12	16	12	15	13	19	7	6	9	12	10	12	12	8	13	10	10	9	12
Q04695;CON__Q04695;F5GWP8;K7EPJ9;K7ESE1;Q9C075;K7ELP7;J3QR55;CON__Q9C075;CON__Q99PS0	Keratin, type I cytoskeletal 17	KRT17	10	24	8	2	11	12	16	16	15	10	12	17	16	17	12	19	6	7	13	15	12	14	2	2	3	4	4	1	1	5	5	6	2	7	1	1	5	4	2	4	1	0	1	1	1	0	1
P08727;CON__P08727;C9JM50;CON__P05784	Keratin, type I cytoskeletal 19	KRT19	4	9	1	0	5	6	9	5	7	7	6	9	5	9	7	9	6	5	5	8	7	7	1	1	1	1	1	1	1	1	0	1	1	1	1	1	1	1	1	1	0	0	0	0	0	0	0
K7EMS3		KRT19	1	5	1	1	2	4	4	1	4	4	4	5	3	5	2	5	4	2	3	3	4	5	0	1	0	0	1	1	1	1	0	1	0	1	1	0	0	0	0	1	0	1	0	0	1	1	1
P35908;CON__P35908;REV__CON__Q3TTY5	Keratin, type II cytoskeletal 2 epidermal	KRT2	3	66	61	42	57	55	54	59	57	55	54	52	56	60	49	59	46	46	53	59	51	56	52	50	49	54	52	50	50	47	51	55	44	54	42	41	48	54	47	51	39	38	37	40	38	35	39
P12035;CON__P12035	Keratin, type II cytoskeletal 3	KRT3	2	17	1	1	8	9	8	9	11	10	9	10	10	11	10	14	7	8	10	10	9	9	0	0	0	0	0	1	0	0	0	0	0	1	0	0	0	0	0	0	0	0	0	0	0	1	0
O76014;CON__O76015;CON__O76014;O76015	Keratin, type I cuticular Ha7;Keratin, type I cuticular Ha8	KRT37;KRT38	4	2	1	1	2	2	2	2	2	1	2	2	2	2	2	2	2	2	2	2	1	1	1	1	1	1	1	0	1	1	1	1	1	1	1	1	1	1	0	0	1	1	1	1	1	0	1
P19013;CON__P19013	Keratin, type II cytoskeletal 4	KRT4	2	9	7	5	3	7	4	5	5	4	4	5	6	3	5	5	4	3	5	7	1	4	1	5	2	3	3	2	2	3	4	1	3	3	2	1	3	5	0	2	1	3	2	1	2	1	1
P13647;CON__P13647;F8W0C6;H0YI76;H0YIN9;F8VV57;F8VU69	Keratin, type II cytoskeletal 5	KRT5	7	44	22	6	30	33	32	31	34	30	32	33	31	33	33	39	22	28	33	33	28	32	18	18	17	17	18	16	18	17	17	16	18	19	14	16	19	18	16	16	6	6	6	5	6	4	6
P02538;CON__P02538;O95678;CON__O95678	Keratin, type II cytoskeletal 6A	KRT6A	4	45	33	2	22	25	31	26	30	25	29	33	26	33	21	41	14	18	26	25	22	30	14	17	23	18	22	16	22	25	18	24	12	30	7	11	17	16	15	22	2	2	2	2	2	2	2
P48668;CON__P48668	Keratin, type II cytoskeletal 6C	KRT6C	2	45	4	1	21	24	30	25	29	24	27	33	27	32	22	41	15	18	26	25	21	29	1	1	2	1	1	1	1	3	2	2	2	4	2	1	2	1	1	1	0	0	1	0	0	0	0
CON__Q6IME9;Q14CN4;CON__Q14CN4-1;Q14CN4-3;Q14CN4-2	Keratin, type II cytoskeletal 72	KRT72	5	6	2	1	2	3	4	2	3	4	4	4	3	5	3	6	2	2	3	3	3	3	1	1	2	1	1	2	2	2	1	2	1	2	1	0	1	1	1	1	1	1	1	1	0	1	1
Q7Z794;CON__Q7Z794;F8VS61	Keratin, type II cytoskeletal 1b	KRT77	3	14	8	7	6	10	10	10	9	10	9	9	8	10	7	9	5	7	6	10	7	8	1	5	5	5	4	5	4	4	3	4	1	3	1	2	1	4	3	3	0	4	4	4	3	5	3
Q8N1N4;CON__Q8N1N4-2;CON__Q7RTT2;Q8N1N4-2	Keratin, type II cytoskeletal 78	KRT78	4	8	5	5	3	4	5	6	5	3	3	3	5	3	1	4	2	2	2	4	3	5	2	2	4	4	3	2	2	2	4	1	1	3	2	1	1	2	2	3	2	2	4	4	3	2	2
P35527;CON__P35527;O95754;REV__P35527;REV__CON__P35527;A0A087WYZ7;O95754-2	Keratin, type I cytoskeletal 9	KRT9	7	69	69	31	46	43	46	45	49	42	44	44	43	44	39	60	31	37	43	44	44	42	46	43	46	45	49	42	44	44	43	44	39	60	31	37	43	44	44	42	23	20	25	22	24	19	22
K7EQQ3		KRT9	1	39	1	1	23	23	21	23	25	23	22	22	23	25	21	36	17	19	22	24	23	22	0	0	0	0	0	0	0	0	0	1	1	1	0	1	1	0	0	0	0	0	0	0	0	0	0
P11047	Laminin subunit gamma-1	LAMC1	1	1	1	1	0	0	0	1	0	1	1	1	1	1	1	0	1	0	1	1	1	0	0	0	0	1	0	1	1	1	1	1	1	0	1	0	1	1	1	0	0	0	0	1	0	1	1
P18428	Lipopolysaccharide-binding protein	LBP	1	12	12	12	8	9	10	9	9	8	8	9	9	10	11	12	11	10	11	12	11	10	8	9	10	9	9	8	8	9	9	10	11	12	11	10	11	12	11	10	8	9	10	9	9	8	8
P04180;J3QSE5;J3QKT0;I3L0J6;I3L1Q6	Phosphatidylcholine-sterol acyltransferase	LCAT	5	8	8	8	7	6	5	7	7	7	6	8	7	4	5	4	4	7	7	7	7	5	7	6	5	7	7	7	6	8	7	4	5	4	4	7	7	7	7	5	7	6	5	7	7	7	6
X6R8F3;P80188-2;P80188	Neutrophil gelatinase-associated lipocalin	LCN2	3	1	1	1	0	0	0	0	0	0	0	0	0	1	1	0	1	0	1	0	0	1	0	0	0	0	0	0	0	0	0	1	1	0	1	0	1	0	0	1	0	0	0	0	0	0	0
P13796;P13797;A0A0A0MSQ0;P13796-2;P13797-3;P13797-2;Q5TBN3;Q14651;U3KQI3;C9JAM8	Plastin-2	LCP1	10	11	11	11	3	4	7	3	4	5	4	5	4	9	6	7	5	4	5	5	4	8	3	4	7	3	4	5	4	5	4	9	6	7	5	4	5	5	4	8	3	4	7	3	4	5	4
P07195;A8MW50;C9J7H8;F5H793	L-lactate dehydrogenase B chain;L-lactate dehydrogenase	LDHB	4	3	3	2	2	1	2	1	2	1	3	2	2	2	1	2	3	2	2	0	1	1	2	1	2	1	2	1	3	2	2	2	1	2	3	2	2	0	1	1	1	0	1	0	1	1	2
Q08380;K7EP36;K7ESM3;K7EKQ5;K7ERZ6;K7EJY8;K7EJD3;K7ES75;K7EN99;K7EQT9	Galectin-3-binding protein	LGALS3BP	10	27	27	27	23	25	24	26	18	17	15	22	23	23	24	21	25	26	20	24	25	24	23	25	24	26	18	17	15	22	23	23	24	21	25	26	20	24	25	24	23	25	24	26	18	17	15
P47929	Galectin-7	LGALS7	1	4	4	4	1	0	0	1	1	0	4	1	3	1	2	0	0	1	0	0	0	0	1	0	0	1	1	0	4	1	3	1	2	0	0	1	0	0	0	0	1	0	0	1	1	0	4
Q12907	Vesicular integral-membrane protein VIP36	LMAN2	1	1	1	1	1	1	1	1	1	1	1	1	1	1	1	1	1	1	1	1	1	1	1	1	1	1	1	1	1	1	1	1	1	1	1	1	1	1	1	1	1	1	1	1	1	1	1
P23490	Loricrin	LOR	1	4	4	4	2	1	1	2	3	3	2	3	3	2	4	3	3	3	3	3	1	2	2	1	1	2	3	3	2	3	3	2	4	3	3	3	3	3	1	2	2	1	1	2	3	3	2
F5GZB4;H7BZ41;Q8IVV2	Lipoxygenase homology domain-containing protein 1	LOXHD1	3	2	2	2	0	1	0	0	1	0	1	0	1	1	1	2	1	1	1	0	0	0	0	1	0	0	1	0	1	0	1	1	1	2	1	1	1	0	0	0	0	1	0	0	1	0	1
P58215;H7C248;C9J5M1;B8ZZT6;B9A025;E7END4;P58215-2;P58215-3	Lysyl oxidase homolog 3	LOXL3	8	2	2	2	0	2	0	0	0	1	1	1	1	1	1	1	1	0	2	2	0	0	0	2	0	0	0	1	1	1	1	1	1	1	1	0	2	2	0	0	0	2	0	0	0	1	1
P08519;A0A087WWY0	Apolipoprotein(a)	LPA	2	51	46	46	36	29	16	23	27	29	23	50	39	36	38	47	46	28	22	27	35	26	33	26	13	19	24	25	19	45	35	33	34	42	42	24	19	22	31	23	33	26	13	19	24	25	19
P02750	Leucine-rich alpha-2-glycoprotein	LRG1	1	12	12	12	5	10	10	10	8	10	10	10	10	11	11	11	9	11	8	7	11	9	5	10	10	10	8	10	10	10	10	11	11	11	9	11	8	7	11	9	5	10	10	10	8	10	10
Q07954;H0YJI8;Q86X40;H0YLR7;H0YKS9;H0YM55;H0YK92;Q8WUS2;H0YKF6;H0YM85;Q6PJ72;Q86X40-2	Prolow-density lipoprotein receptor-related protein 1;Low-density lipoprotein receptor-related protein 1 85 kDa subunit;Low-density lipoprotein receptor-related protein 1 515 kDa subunit;Low-density lipoprotein receptor-related protein 1 intracellular domain	LRP1	12	19	19	19	9	9	9	14	12	12	15	12	12	10	13	8	7	8	4	9	10	8	9	9	9	14	12	12	15	12	12	10	13	8	7	8	4	9	10	8	9	9	9	14	12	12	15
Q96L50	Leucine-rich repeat protein 1	LRR1	1	2	2	2	1	2	1	1	1	1	2	2	2	2	1	1	1	1	1	2	2	2	1	2	1	1	1	1	2	2	2	2	1	1	1	1	1	2	2	2	1	2	1	1	1	1	2
Q14766;E7EV71;Q14766-3;Q14766-2;Q14766-4;C9JD84;Q14766-5;C9JDW2;H7C0I7;H7C2H7;H7BZ76;H7C4L5	Latent-transforming growth factor beta-binding protein 1	LTBP1	12	19	19	19	6	11	5	10	11	14	5	13	16	18	12	7	15	8	10	16	12	10	6	11	5	10	11	14	5	13	16	18	12	7	15	8	10	16	12	10	6	11	5	10	11	14	5
P02788;E7ER44;P02788-2;E7EQB2;C9JCF5	Lactotransferrin;Lactoferricin-H;Kaliocin-1;Lactoferroxin-A;Lactoferroxin-B;Lactoferroxin-C	LTF	5	23	23	21	8	6	8	13	10	10	10	12	5	18	16	13	14	10	11	14	12	20	8	6	8	13	10	10	10	12	5	18	16	13	14	10	11	14	12	20	8	6	8	11	9	9	10
P51884;CON__Q05443	Lumican	LUM	2	8	8	8	7	5	7	7	8	7	8	7	8	7	6	5	7	6	6	7	7	7	7	5	7	7	8	7	8	7	8	7	6	5	7	6	6	7	7	7	7	5	7	7	8	7	8
P61626;F8VV32;A0A0B4J259	Lysozyme C;Lysozyme	LYZ	3	8	8	8	4	6	4	4	3	4	4	3	4	7	7	6	5	5	6	6	5	8	4	6	4	4	3	4	4	3	4	7	7	6	5	5	6	6	5	8	4	6	4	4	3	4	4
P33908;P33908-2	Mannosyl-oligosaccharide 1,2-alpha-mannosidase IA	MAN1A1	2	2	2	2	0	0	0	0	0	0	0	0	1	2	1	1	1	1	2	1	0	0	0	0	0	0	0	0	0	0	1	2	1	1	1	1	2	1	0	0	0	0	0	0	0	0	0
Q16706	Alpha-mannosidase 2	MAN2A1	1	2	2	2	0	1	0	1	1	1	2	0	1	1	2	1	2	1	1	0	0	0	0	1	0	1	1	1	2	0	1	1	2	1	2	1	1	0	0	0	0	1	0	1	1	1	2
P48740;F8W876;P48740-3;C9JMA2;C9JLU5;C9J1C7	Mannan-binding lectin serine protease 1;Mannan-binding lectin serine protease 1 heavy chain;Mannan-binding lectin serine protease 1 light chain	MASP1	6	20	19	8	14	18	13	16	13	16	18	17	17	12	17	18	17	14	13	14	17	15	14	17	12	15	12	15	17	16	16	11	16	17	16	13	12	13	16	14	5	7	5	6	4	7	7
P48740-2;P48740-4	Mannan-binding lectin serine protease 1;Mannan-binding lectin serine protease 1 heavy chain;Mannan-binding lectin serine protease 1 light chain	MASP1	2	19	7	7	14	16	13	16	13	16	16	17	15	11	16	17	15	15	13	13	16	14	5	5	5	6	4	7	5	7	6	5	6	6	5	6	5	5	6	5	5	5	5	6	4	7	5
O00187;O00187-2	Mannan-binding lectin serine protease 2;Mannan-binding lectin serine protease 2 A chain;Mannan-binding lectin serine protease 2 B chain	MASP2	2	14	14	14	9	10	9	11	8	9	11	13	10	9	13	13	9	9	10	8	11	8	9	10	9	11	8	9	11	13	10	9	13	13	9	9	10	8	11	8	9	10	9	11	8	9	11
P11226	Mannose-binding protein C	MBL2	1	13	13	13	10	11	9	9	8	9	3	5	13	8	9	8	11	4	9	8	9	9	10	11	9	9	8	9	3	5	13	8	9	8	11	4	9	8	9	9	10	11	9	9	8	9	3
P14780	Matrix metalloproteinase-9;67 kDa matrix metalloproteinase-9;82 kDa matrix metalloproteinase-9	MMP9	1	8	8	8	1	1	1	1	0	0	2	0	0	8	6	4	4	0	2	3	3	5	1	1	1	1	0	0	2	0	0	8	6	4	4	0	2	3	3	5	1	1	1	1	0	0	2
Q13201;E7EPG1;Q13201-2	Multimerin-1;Platelet glycoprotein Ia*;155 kDa platelet multimerin	MMRN1	3	32	32	32	14	16	10	19	16	19	16	19	22	29	27	19	27	21	23	28	27	20	14	16	10	19	16	19	16	19	22	29	27	19	27	21	23	28	27	20	14	16	10	19	16	19	16
P41218	Myeloid cell nuclear differentiation antigen	MNDA	1	1	1	1	0	0	0	0	0	0	0	0	0	1	1	1	0	0	0	0	0	0	0	0	0	0	0	0	0	0	0	1	1	1	0	0	0	0	0	0	0	0	0	0	0	0	0
P05164;P05164-2;P05164-3;J3QSF7	Myeloperoxidase;Myeloperoxidase;89 kDa myeloperoxidase;84 kDa myeloperoxidase;Myeloperoxidase light chain;Myeloperoxidase heavy chain	MPO	4	20	20	17	7	9	9	10	9	9	9	7	6	15	14	15	11	12	9	10	9	19	7	9	9	10	9	9	9	7	6	15	14	15	11	12	9	10	9	19	6	7	7	8	7	7	7
P26927;G3XAK1;Q2TV78;Q2TV78-2;H7C0F8	Hepatocyte growth factor-like protein;Hepatocyte growth factor-like protein alpha chain;Hepatocyte growth factor-like protein beta chain	MST1	5	14	14	14	10	13	12	11	9	9	9	10	4	12	10	10	5	11	12	13	13	11	10	13	12	11	9	9	9	10	4	12	10	10	5	11	12	13	13	11	10	13	12	11	9	9	9
Q7Z406;A1L2Z2;Q7Z406-6;Q7Z406-2;Q7Z406-4;A0A0C4DFM8;Q7Z406-5	Myosin-14	MYH14	7	3	3	3	1	1	1	1	1	0	2	1	0	0	0	0	1	0	0	0	1	0	1	1	1	1	1	0	2	1	0	0	0	0	1	0	0	0	1	0	1	1	1	1	1	0	2
P35579;P35579-2;P35580;P35749;P35580-2;Q5BKV1;B1PS43;P35749-4;P35749-3;P35749-2;P35580-5;P35580-3;P35580-4;B1AH99	Myosin-9	MYH9	14	30	30	30	16	7	8	16	15	17	21	13	7	22	21	12	26	16	11	19	13	25	16	7	8	16	15	17	21	13	7	22	21	12	26	16	11	19	13	25	16	7	8	16	15	17	21
P60660;P60660-2;F8W1R7;J3KND3;G8JLA2;G3V1V0;B7Z6Z4;H0YI43;F8VZU9;G3V1Y7;F8VPF3;F8W180	Myosin light polypeptide 6	MYL6	12	2	2	2	1	1	1	2	2	0	2	1	0	2	2	2	2	1	2	1	1	2	1	1	1	2	2	0	2	1	0	2	2	2	2	1	2	1	1	2	1	1	1	2	2	0	2
Q9H3R1;O95803;O95803-3;Q9H3R1-2;O95803-2	Bifunctional heparan sulfate N-deacetylase/N-sulfotransferase 4;Heparan sulfate N-deacetylase 4;Heparan sulfate N-sulfotransferase 4;Bifunctional heparan sulfate N-deacetylase/N-sulfotransferase 3;Heparan sulfate N-deacetylase 3;Heparan sulfate N-sulfotransferase 3	NDST4;NDST3	5	2	2	2	1	1	1	1	1	1	1	1	1	0	0	0	0	0	1	1	1	0	1	1	1	1	1	1	1	1	1	0	0	0	0	0	1	1	1	0	1	1	1	1	1	1	1
P14543;P14543-2	Nidogen-1	NID1	2	21	21	21	8	10	7	12	5	13	5	9	17	20	15	9	13	8	11	13	14	7	8	10	7	12	5	13	5	9	17	20	15	9	13	8	11	13	14	7	8	10	7	12	5	13	5
Q14112;A0A0A0MTL9;Q14112-2;A0A087WZP6;H0YJV3	Nidogen-2	NID2	5	6	6	6	2	2	1	1	3	3	2	2	3	2	3	0	4	0	2	5	3	2	2	2	1	1	3	3	2	2	3	2	3	0	4	0	2	5	3	2	2	2	1	1	3	3	2
Q9UM47;M0R3C9	Neurogenic locus notch homolog protein 3;Notch 3 extracellular truncation;Notch 3 intracellular domain	NOTCH3	2	8	8	8	3	1	2	3	3	4	4	4	4	4	6	7	5	7	6	4	5	5	3	1	2	3	3	4	4	4	4	4	6	7	5	7	6	4	5	5	3	1	2	3	3	4	4
O14786;E7EX60;Q5T7F0;E9PEP6;O14786-3;O14786-2;Q5JWQ4;Q5JWQ6;V9GYL7;H0Y4A0	Neuropilin-1	NRP1	10	9	9	9	2	3	3	5	6	5	3	6	5	6	5	7	6	8	6	5	6	6	2	3	3	5	6	5	3	6	5	6	5	7	6	8	6	5	6	6	2	3	3	5	6	5	3
O60462;O60462-5;A0A024R412;A0A024R3W6;Q7LBX6;X5D2Q8;O60462-4;O60462-2;O60462-3;O60462-6	Neuropilin-2	NRP2	10	2	2	2	1	1	1	1	0	1	1	1	1	2	1	1	1	1	1	1	1	1	1	1	1	1	0	1	1	1	1	2	1	1	1	1	1	1	1	1	1	1	1	1	0	1	1
Q8WWZ8	Oncoprotein-induced transcript 3 protein	OIT3	1	1	1	1	0	0	0	0	0	0	0	1	1	0	0	1	1	1	0	0	0	0	0	0	0	0	0	0	0	1	1	0	0	1	1	1	0	0	0	0	0	0	0	0	0	0	0
Q99784;Q99784-5;Q99784-3;F5GZQ2;F8W870;F5H810;Q99784-2;H0YFB9;Q99784-4	Noelin	OLFM1	9	4	4	4	2	2	4	2	3	2	2	3	2	2	3	2	2	3	3	4	3	4	2	2	4	2	3	2	2	3	2	2	3	2	2	3	3	4	3	4	2	2	4	2	3	2	2
Q6UX06	Olfactomedin-4	OLFM4	1	4	4	4	0	1	0	0	1	0	0	0	0	4	2	4	0	0	0	0	2	0	0	1	0	0	1	0	0	0	0	4	2	4	0	0	0	0	2	0	0	1	0	0	1	0	0
P02763	Alpha-1-acid glycoprotein 1	ORM1	1	11	11	8	7	8	7	8	8	10	7	7	8	8	7	7	7	8	7	6	9	6	7	8	7	8	8	10	7	7	8	8	7	7	7	8	7	6	9	6	6	6	6	6	7	7	6
P19652	Alpha-1-acid glycoprotein 2	ORM2	1	9	6	6	6	7	6	7	4	8	6	6	7	8	5	4	5	6	7	6	8	6	5	5	5	5	3	5	5	5	6	6	4	3	3	4	5	5	5	5	5	5	5	5	3	5	5
J3QSB8		OSBPL1A	1	1	1	1	1	0	0	0	1	1	0	1	1	1	1	1	1	0	0	0	0	1	1	0	0	0	1	1	0	1	1	1	1	1	1	0	0	0	0	1	1	0	0	0	1	1	0
P51003;G3V457;G3V3I9;A0A0C4DGK1;G3XAH6;P51003-2	Poly(A) polymerase alpha	PAPOLA	6	1	1	1	1	1	1	1	1	1	1	1	1	1	1	0	0	1	1	1	1	1	1	1	1	1	1	1	1	1	1	1	1	0	0	1	1	1	1	1	1	1	1	1	1	1	1
Q15113	Procollagen C-endopeptidase enhancer 1	PCOLCE	1	11	11	11	6	5	6	6	6	8	7	9	10	8	11	8	9	7	9	8	8	8	6	5	6	6	6	8	7	9	10	8	11	8	9	7	9	8	8	8	6	5	6	6	6	8	7
P29122;H7BXT3;H0Y3Q0;A0A087WZR0;A0A087WY68;P29122-6;P29122-5;P29122-4;P29122-2;P29122-8;P29122-7	Proprotein convertase subtilisin/kexin type 6	PCSK6	11	2	2	2	1	1	0	0	1	2	1	1	1	2	1	1	2	1	1	2	2	1	1	1	0	0	1	2	1	1	1	2	1	1	2	1	1	2	2	1	1	1	0	0	1	2	1
Q8NBP7;Q8NBP7-2	Proprotein convertase subtilisin/kexin type 9	PCSK9	2	11	11	11	10	8	4	9	8	10	6	8	9	9	10	8	8	7	7	8	9	9	10	8	4	9	8	10	6	8	9	9	10	8	8	7	7	8	9	9	10	8	4	9	8	10	6
Q9UHG3;Q9UHG3-2;F8W8W4;C9K055;C9JM55;C9JGT6	Prenylcysteine oxidase 1	PCYOX1	6	14	14	14	12	12	9	11	12	14	11	13	13	11	12	12	12	13	12	12	10	9	12	12	9	11	12	14	11	13	13	11	12	12	12	13	12	12	10	9	12	12	9	11	12	14	11
Q9GZP0;Q9GZP0-2	Platelet-derived growth factor D;Platelet-derived growth factor D, latent form;Platelet-derived growth factor D, receptor-binding form	PDGFD	2	1	1	1	0	0	0	0	0	0	0	0	0	1	1	0	1	0	1	1	1	1	0	0	0	0	0	0	0	0	0	1	1	0	1	0	1	1	1	1	0	0	0	0	0	0	0
P02776	Platelet factor 4;Platelet factor 4, short form	PF4	1	7	7	3	4	6	4	6	6	6	6	5	6	5	6	6	7	5	7	7	7	6	4	6	4	6	6	6	6	5	6	5	6	6	7	5	7	7	7	6	1	2	1	2	2	3	2
P10720	Platelet factor 4 variant;Platelet factor 4 variant(4-74);Platelet factor 4 variant(5-74);Platelet factor 4 variant(6-74)	PF4V1	1	5	1	1	4	5	4	5	5	4	5	4	4	4	3	5	5	3	5	5	5	4	1	1	1	1	1	1	1	1	0	1	0	1	1	0	1	1	1	0	1	1	1	1	1	1	1
P07737;K7EJ44;CON__P02584;I3L3D5	Profilin-1	PFN1	4	2	2	2	1	1	1	1	2	0	0	2	2	1	0	0	1	0	1	0	1	2	1	1	1	1	2	0	0	2	2	1	0	0	1	0	1	0	1	2	1	1	1	1	2	0	0
Q96PD5;Q96PD5-2;CON__ENSEMBL:ENSBTAP00000016285	N-acetylmuramoyl-L-alanine amidase	PGLYRP2	3	17	17	15	14	14	11	14	15	16	14	13	15	15	15	14	13	14	15	16	16	17	14	14	11	14	15	16	14	13	15	15	15	14	13	14	15	16	16	17	13	13	10	13	13	14	13
Q9P1Y6;E9PJ24;F8WEF5;Q9P1Y6-2;Q9P1Y6-3	PHD and RING finger domain-containing protein 1	PHRF1	5	1	1	1	0	1	0	1	0	0	0	0	0	0	1	0	0	0	0	1	1	0	0	1	0	1	0	0	0	0	0	0	1	0	0	0	0	1	1	0	0	1	0	1	0	0	0
P01833	Polymeric immunoglobulin receptor;Secretory component	PIGR	1	20	20	20	13	15	13	17	14	15	17	16	15	13	15	15	17	9	15	14	14	17	13	15	13	17	14	15	17	16	15	13	15	15	17	9	15	14	14	17	13	15	13	17	14	15	17
P12273	Prolactin-inducible protein	PIP	1	2	2	2	0	1	1	0	0	0	1	0	1	0	0	0	0	0	0	2	0	2	0	1	1	0	0	0	1	0	1	0	0	0	0	0	0	2	0	2	0	1	1	0	0	0	1
P14618;P14618-2;H3BTN5;P14618-3;H3BT25;H3BUW1;H3BTJ2;H3BQ34;H3BR70;B4DNK4	Pyruvate kinase PKM;Pyruvate kinase	PKM	10	3	3	3	1	1	2	2	1	1	2	2	1	2	2	2	2	1	1	2	1	3	1	1	2	2	1	1	2	2	1	2	2	2	2	1	1	2	1	3	1	1	2	2	1	1	2
Q13835;A0A087WYY6;Q13835-2	Plakophilin-1	PKP1	3	1	1	1	0	0	1	0	1	0	1	1	1	1	0	1	0	0	0	1	0	0	0	0	1	0	1	0	1	1	1	1	0	1	0	0	0	1	0	0	0	0	1	0	1	0	1
Q13093	Platelet-activating factor acetylhydrolase	PLA2G7	1	12	12	12	9	9	7	7	9	11	9	10	9	7	7	8	10	11	10	11	9	10	9	9	7	7	9	11	9	10	9	7	7	8	10	11	10	11	9	10	9	9	7	7	9	11	9
P08567	Pleckstrin	PLEK	1	3	3	3	1	1	1	1	1	2	0	1	3	2	1	1	1	1	1	1	1	1	1	1	1	1	1	2	0	1	3	2	1	1	1	1	1	1	1	1	1	1	1	1	1	2	0
Q9Y4G2;Q69YJ1	Pleckstrin homology domain-containing family M member 1;Putative pleckstrin homology domain-containing family M member 1P	PLEKHM1;PLEKHM1P	2	1	1	1	0	1	1	0	0	1	0	1	1	0	0	0	0	0	0	0	0	1	0	1	1	0	0	1	0	1	1	0	0	0	0	0	0	0	0	1	0	1	1	0	0	1	0
P00747;CON__P06868;Q5TEH5;A6PVI2;Q15195;Q02325	Plasminogen;Plasmin heavy chain A;Activation peptide;Angiostatin;Plasmin heavy chain A, short form;Plasmin light chain B	PLG	6	66	66	61	55	58	51	54	50	54	53	60	50	52	57	58	55	53	55	58	62	51	55	58	51	54	50	54	53	60	50	52	57	58	55	53	55	58	62	51	52	55	48	50	47	50	49
P55058;P55058-4;P55058-3;P55058-2	Phospholipid transfer protein	PLTP	4	12	12	12	9	10	9	10	8	9	11	9	9	9	11	12	12	12	11	11	11	10	9	10	9	10	8	9	11	9	9	9	11	12	12	12	11	11	11	10	9	10	9	10	8	9	11
Q6UX71;Q6UX71-2	Plexin domain-containing protein 2	PLXDC2	2	3	3	3	2	1	2	2	1	2	2	2	1	2	1	2	2	2	3	2	3	3	2	1	2	2	1	2	2	2	1	2	1	2	2	2	3	2	3	3	2	1	2	2	1	2	2
Q6GTS8;Q6GTS8-2	Probable carboxypeptidase PM20D1	PM20D1	2	2	2	2	0	0	0	2	0	0	0	0	0	0	0	0	0	0	0	0	0	0	0	0	0	2	0	0	0	0	0	0	0	0	0	0	0	0	0	0	0	0	0	2	0	0	0
P00491;G3V5M2;G3V2H3	Purine nucleoside phosphorylase	PNP	3	3	3	3	2	0	1	0	1	0	2	0	1	1	0	1	0	0	0	0	0	1	2	0	1	0	1	0	2	0	1	1	0	1	0	0	0	0	0	1	2	0	1	0	1	0	2
P27169;F8WF42	Serum paraoxonase/arylesterase 1	PON1	2	16	16	16	10	13	11	14	12	14	11	11	13	11	10	12	12	14	11	14	14	13	10	13	11	14	12	14	11	11	13	11	10	12	12	14	11	14	14	13	10	13	11	14	12	14	11
Q15166;C9JZ99;F8WD41	Serum paraoxonase/lactonase 3	PON3	3	1	1	1	1	1	0	0	0	1	1	1	1	1	0	1	1	0	0	0	0	0	1	1	0	0	0	1	1	1	1	1	0	1	1	0	0	0	0	0	1	1	0	0	0	1	1
Q15063;B1ALD9;Q15063-7;Q15063-6;Q15063-4;Q15063-2;Q15063-3;Q15063-5;CON__Q2KJC7	Periostin	POSTN	9	2	2	2	1	2	1	2	1	1	1	0	1	0	1	0	0	2	2	2	2	1	1	2	1	2	1	1	1	0	1	0	1	0	0	2	2	2	2	1	1	2	1	2	1	1	1
P02775	Platelet basic protein;Connective tissue-activating peptide III;TC-2;Connective tissue-activating peptide III(1-81);Beta-thromboglobulin;Neutrophil-activating peptide 2(74);Neutrophil-activating peptide 2(73);Neutrophil-activating peptide 2;TC-1;Neutrophil-activating peptide 2(1-66);Neutrophil-activating peptide 2(1-63)	PPBP	1	7	7	7	5	5	4	5	6	7	5	5	6	7	6	5	7	5	7	7	7	6	5	5	4	5	6	7	5	5	6	7	6	5	7	5	7	7	7	6	5	5	4	5	6	7	5
P62937;F8WE65;C9J5S7;Q9Y536;F5H284;A2BFH1;A0A0B4J2A2;A0A075B767;A0A075B759;P62937-2	Peptidyl-prolyl cis-trans isomerase A;Peptidyl-prolyl cis-trans isomerase A, N-terminally processed;Peptidyl-prolyl cis-trans isomerase;Peptidyl-prolyl cis-trans isomerase A-like 4A/B/C;Peptidyl-prolyl cis-trans isomerase A-like 4D;Peptidyl-prolyl cis-trans isomerase A-like 4G	PPIA;PPIAL4A;PPIAL4D;PPIAL4G;PPIAL4C;PPIAL4E	10	2	2	2	1	1	1	0	2	0	0	2	2	2	1	1	2	0	1	1	0	2	1	1	1	0	2	0	0	2	2	2	1	1	2	0	1	1	0	2	1	1	1	0	2	0	0
E9PP44		PPM1A	1	1	1	1	1	1	1	0	1	0	1	1	0	1	1	0	0	1	1	1	1	1	1	1	1	0	1	0	1	1	0	1	1	0	0	1	1	1	1	1	1	1	1	0	1	0	1
Q5VXH4;A6NMV5;Q5TYX0;Q5VWM5;O60813;H0Y7S4;A0A0G2JN56;A0A0A6YYA1;A0A087X198;A0A087WWD0;A0A087WVD2;A0A087WUW3;A3QJZ7;A0A0G2JP20;A0A0G2JM45;A0A096LNW4;A0A087X1J8;A0A087WW85;A6NGN4	PRAME family member 6;PRAME family member 23;PRAME family member 5;PRAME family member 9/15;PRAME family member 11;Putative PRAME family member 26;PRAME family member 25	PRAMEF6;PRAMEF23;PRAMEF5;PRAMEF9;PRAMEF11;PRAMEF26;LOC101929983;PRAMEF25	19	1	1	1	0	1	1	1	1	0	0	0	0	0	0	0	0	0	1	1	0	0	0	1	1	1	1	0	0	0	0	0	0	0	0	0	1	1	0	0	0	1	1	1	1	0	0
Q04118;A0A0G2JPD0;A0A0G2JNB4;F5H7C1;E7EXA8;E9PAL0;A0A0G2JPB4;P10163	Basic salivary proline-rich protein 3;Basic salivary proline-rich protein 4;Protein N1;Glycosylated protein A;Peptide P-D	PRB3;PRB4	8	2	2	2	1	1	1	2	1	1	2	0	1	0	1	0	0	0	0	0	0	0	1	1	1	2	1	1	2	0	1	0	1	0	0	0	0	0	0	0	1	1	1	2	1	1	2
P32119;A6NIW5;P32119-2	Peroxiredoxin-2	PRDX2	3	8	8	6	7	7	7	4	4	3	4	4	4	5	6	4	5	4	2	4	5	6	7	7	7	4	4	3	4	4	4	5	6	4	5	4	2	4	5	6	5	5	5	4	3	3	3
P30041	Peroxiredoxin-6	PRDX6	1	4	4	4	3	1	1	1	1	1	3	2	0	1	1	1	1	1	2	1	1	1	3	1	1	1	1	1	3	2	0	1	1	1	1	1	2	1	1	1	3	1	1	1	1	1	3
P13727;P13727-2;H0YCG3	Bone marrow proteoglycan;Eosinophil granule major basic protein	PRG2	3	2	2	2	1	1	1	1	0	1	1	1	1	2	1	1	1	1	1	0	1	1	1	1	1	1	0	1	1	1	1	2	1	1	1	1	1	0	1	1	1	1	1	1	0	1	1
Q92954;Q92954-5;Q92954-4;Q92954-3;Q92954-6;Q92954-2	Proteoglycan 4;Proteoglycan 4 C-terminal part	PRG4	6	3	3	3	3	2	1	3	2	3	1	0	0	0	1	0	1	0	0	3	2	1	3	2	1	3	2	3	1	0	0	0	1	0	1	0	0	3	2	1	3	2	1	3	2	3	1
P02810;A0A087WYF5;A0A0A0MT31;A0A087WYT0;A0A087WV42;A0A087WZY1	Salivary acidic proline-rich phosphoprotein 1/2;Salivary acidic proline-rich phosphoprotein 1/2;Salivary acidic proline-rich phosphoprotein 3/4;Peptide P-C	PRH1	6	3	3	3	3	3	3	2	2	3	3	3	2	1	1	1	2	0	2	2	3	2	3	3	3	2	2	3	3	3	2	1	1	1	2	0	2	2	3	2	3	3	3	2	2	3	3
P04070;E7END6;P04070-2;E7ENR9;H7BYX9	Vitamin K-dependent protein C;Vitamin K-dependent protein C light chain;Vitamin K-dependent protein C heavy chain;Activation peptide	PROC	5	5	5	5	5	5	3	2	3	4	3	5	3	1	1	3	1	5	3	4	4	2	5	5	3	2	3	4	3	5	3	1	1	3	1	5	3	4	4	2	5	5	3	2	3	4	3
Q8N271;Q8N271-2;Q8N271-3	Prominin-2	PROM2	3	2	2	2	1	2	0	1	0	1	1	1	0	2	1	0	1	1	1	2	1	1	1	2	0	1	0	1	1	1	0	2	1	0	1	1	1	2	1	1	1	2	0	1	0	1	1
P07225;G5E9F8;H7BXT0;CON__P07224;C9K0R0	Vitamin K-dependent protein S	PROS1	5	38	38	38	35	34	31	35	33	37	32	35	35	35	32	34	35	36	34	36	32	33	35	34	31	35	33	37	32	35	35	35	32	34	35	36	34	36	32	33	35	34	31	35	33	37	32
Q8NHM4;P07477;P07478;P35030;H0Y8D1;B1AN99;CON__P07477;A0A087WW55;E7EQ64;P35030-5;P35030-3;P35030-2;P35030-4	Putative trypsin-6;Trypsin-1;Alpha-trypsin chain 1;Alpha-trypsin chain 2;Trypsin-2;Trypsin-3	PRSS3P2;PRSS1;PRSS2;PRSS3	13	2	1	1	2	2	2	2	1	2	2	2	2	2	2	2	2	2	2	2	2	2	1	1	1	1	0	1	1	1	1	1	1	1	1	1	1	1	1	1	1	1	1	1	0	1	1
P07602;C9JIZ6;P07602-2;P07602-3	Prosaposin;Saposin-A;Saposin-B-Val;Saposin-B;Saposin-C;Saposin-D	PSAP	4	1	1	1	0	0	0	0	0	0	0	0	0	1	1	1	0	1	1	1	0	1	0	0	0	0	0	0	0	0	0	1	1	1	0	1	1	1	0	1	0	0	0	0	0	0	0
P25786;F5GX11;P25786-2;B4DEV8	Proteasome subunit alpha type-1	PSMA1	4	4	4	4	3	3	3	4	3	1	3	3	0	3	3	3	3	3	4	2	2	4	3	3	3	4	3	1	3	3	0	3	3	3	3	3	4	2	2	4	3	3	3	4	3	1	3
P25787;H7C402;H3BT36;C9JCK5	Proteasome subunit alpha type-2	PSMA2	4	3	3	3	2	2	2	1	2	1	1	0	1	1	1	2	3	2	1	2	1	0	2	2	2	1	2	1	1	0	1	1	1	2	3	2	1	2	1	0	2	2	2	1	2	1	1
P60900;G3V3U4;G3V3I1;G3V295;G3V5Z7;P60900-2	Proteasome subunit alpha type-6;Proteasome subunit alpha type	PSMA6	6	2	2	2	2	1	2	2	1	0	1	0	0	1	1	1	1	1	2	0	1	2	2	1	2	2	1	0	1	0	0	1	1	1	1	1	2	0	1	2	2	1	2	2	1	0	1
O14818;O14818-2;Q8TAA3;Q8TAA3-2;H0Y586;A0A087WYS6;Q8TAA3-5;O14818-4	Proteasome subunit alpha type-7;Proteasome subunit alpha type-7-like	PSMA7;PSMA8	8	4	4	4	4	1	0	2	2	0	2	1	0	2	1	2	3	1	1	0	2	1	4	1	0	2	2	0	2	1	0	2	1	2	3	1	1	0	2	1	4	1	0	2	2	0	2
P20618	Proteasome subunit beta type-1	PSMB1	1	2	2	2	2	1	2	1	2	0	1	1	0	1	1	1	2	2	1	1	0	1	2	1	2	1	2	0	1	1	0	1	1	1	2	2	1	1	0	1	2	1	2	1	2	0	1
P49720;A0A087WUL2;A0A087WXQ8;A0A087WY10	Proteasome subunit beta type-3	PSMB3	4	2	2	2	2	0	0	1	0	0	0	0	0	0	0	1	2	1	0	0	0	0	2	0	0	1	0	0	0	0	0	0	0	1	2	1	0	0	0	0	2	0	0	1	0	0	0
P28074;P28074-3	Proteasome subunit beta type-5	PSMB5	2	1	1	1	1	0	0	1	0	0	1	0	0	0	0	1	1	0	0	0	0	0	1	0	0	1	0	0	1	0	0	0	0	1	1	0	0	0	0	0	1	0	0	1	0	0	1
Q96BW5;Q96BW5-2	Phosphotriesterase-related protein	PTER	2	1	1	1	1	1	1	1	1	1	1	1	1	1	1	1	1	1	1	1	1	1	1	1	1	1	1	1	1	1	1	1	1	1	1	1	1	1	1	1	1	1	1	1	1	1	1
P10586;P10586-2;H0Y4H1;H0Y6Z7;P23468;Q3KPI9;P23468-5;A2A437;F5GWR7;P23468-3;P23468-7;P23468-4;P23468-6	Receptor-type tyrosine-protein phosphatase F	PTPRF	13	3	3	3	1	1	2	2	2	1	3	2	3	2	2	2	2	2	1	2	2	1	1	1	2	2	2	1	3	2	3	2	2	2	2	2	1	2	2	1	1	1	2	2	2	1	3
Q13332;Q13332-6;Q13332-3;Q13332-4;Q13332-2;G8JL96;A0A0A0MR60;Q13332-7;Q13332-5	Receptor-type tyrosine-protein phosphatase S;Protein-tyrosine-phosphatase	PTPRS	9	3	3	3	0	1	0	3	1	1	2	1	2	1	2	2	1	1	1	1	0	2	0	1	0	3	1	1	2	1	2	1	2	2	1	1	1	1	0	2	0	1	0	3	1	1	2
P26022	Pentraxin-related protein PTX3	PTX3	1	2	2	2	2	0	0	1	1	1	2	2	2	2	2	2	2	2	2	0	2	2	2	0	0	1	1	1	2	2	2	2	2	2	2	2	2	0	2	2	2	0	0	1	1	1	2
P06737;E9PK47;P06737-2;P11216;P11217;P11217-2	Glycogen phosphorylase, liver form;Alpha-1,4 glucan phosphorylase;Glycogen phosphorylase, brain form;Glycogen phosphorylase, muscle form	PYGL;PYGB;PYGM	6	2	2	2	0	0	0	0	0	0	0	0	0	2	2	2	0	0	0	0	1	0	0	0	0	0	0	0	0	0	0	2	2	2	0	0	0	0	1	0	0	0	0	0	0	0	0
P20742;P20742-2;F5GXY0	Pregnancy zone protein	PZP	3	36	25	25	11	25	31	12	30	10	27	17	26	29	21	34	13	14	23	18	24	14	1	15	20	1	19	0	16	6	15	18	10	23	2	3	12	7	13	3	1	15	20	1	19	0	16
Q16769;B5MCZ9;Q16769-2	Glutaminyl-peptide cyclotransferase	QPCT	3	2	2	2	0	1	0	0	1	0	0	1	1	1	2	1	1	0	0	1	1	1	0	1	0	0	1	0	0	1	1	1	2	1	1	0	0	1	1	1	0	1	0	0	1	0	0
O00391;O00391-2;A8MXT8	Sulfhydryl oxidase 1	QSOX1	3	10	10	10	8	7	8	8	8	7	6	5	7	5	8	7	6	7	9	9	8	8	8	7	8	8	8	7	6	5	7	5	8	7	6	7	9	9	8	8	8	7	8	8	8	7	6
Q15032-2;H7C2F9;Q15032-4;Q15032;Q15032-3	R3H domain-containing protein 1	R3HDM1	5	1	1	1	0	0	0	0	0	0	0	0	1	0	0	0	0	0	0	0	0	0	0	0	0	0	0	0	0	0	1	0	0	0	0	0	0	0	0	0	0	0	0	0	0	0	0
P61224;F5H6R7;F5H004;F5GX62;E7ESV4;F5H7Y6;P61224-3;P62834;F5H4H0;F5GYH7;F5H077;F5GWU8;F5H491;F5H0B7;F5H500;A0A075B6Q0;F5GYB5;P61224-2;A6NIZ1;F8WBC0;P61224-4;F5H823;B7ZB78;F5GZG1	Ras-related protein Rap-1b;Ras-related protein Rap-1A;Ras-related protein Rap-1b-like protein	RAP1B;RAP1A	24	4	4	4	2	1	1	3	3	2	3	2	4	4	2	2	3	3	3	3	2	3	2	1	1	3	3	2	3	2	4	4	2	2	3	3	3	3	2	3	2	1	1	3	3	2	3
Q99969;C9J8S2	Retinoic acid receptor responder protein 2	RARRES2	2	2	2	2	1	1	2	1	0	1	1	2	1	1	1	1	0	2	2	1	1	1	1	1	2	1	0	1	1	2	1	1	1	1	0	2	2	1	1	1	1	1	2	1	0	1	1
O95267;H0YNG8;H0YN83;F5H514;H0YMF3;H0YKM0;O95267-4;O95267-5;O95267-3;O95267-2	RAS guanyl-releasing protein 1	RASGRP1	10	1	1	1	1	1	1	1	1	1	1	1	1	1	1	1	1	1	1	1	1	1	1	1	1	1	1	1	1	1	1	1	1	1	1	1	1	1	1	1	1	1	1	1	1	1	1
Q8TBY0;Q8TBY0-2;Q8TBY0-3	Probable RNA-binding protein 46	RBM46	3	1	1	1	1	1	1	1	1	1	1	1	1	1	1	1	1	1	1	1	1	1	1	1	1	1	1	1	1	1	1	1	1	1	1	1	1	1	1	1	1	1	1	1	1	1	1
P02753;Q5VY30;A0A0C4DGV7	Retinol-binding protein 4;Plasma retinol-binding protein(1-182);Plasma retinol-binding protein(1-181);Plasma retinol-binding protein(1-179);Plasma retinol-binding protein(1-176)	RBP4	3	13	13	13	11	11	9	9	9	12	9	7	7	9	9	9	9	10	9	10	10	10	11	11	9	9	9	12	9	7	7	9	9	9	9	10	9	10	10	10	11	11	9	9	9	12	9
P78509;J3KQ66;P78509-3;P78509-2	Reelin	RELN	4	3	3	3	1	0	0	2	1	1	0	1	1	2	1	1	1	2	3	1	0	2	1	0	0	2	1	1	0	1	1	2	1	1	1	2	3	1	0	2	1	0	0	2	1	1	0
Q9HD89	Resistin	RETN	1	1	1	1	0	0	1	0	0	0	0	0	0	1	1	1	0	0	1	0	1	1	0	0	1	0	0	0	0	0	0	1	1	1	0	0	1	0	1	1	0	0	1	0	0	0	0
P61586;C9JX21	Transforming protein RhoA	RHOA	2	1	1	1	1	0	1	1	1	0	0	0	0	0	0	0	1	1	1	1	0	0	1	0	1	1	1	0	0	0	0	0	0	0	1	1	1	1	0	0	1	0	1	1	1	0	0
H0Y5M9;P04090-2		RLN2	2	1	1	1	1	1	1	1	0	1	1	1	0	1	1	1	1	1	1	1	1	1	1	1	1	1	0	1	1	1	0	1	1	1	1	1	1	1	1	1	1	1	1	1	0	1	1
P07998;G3V357	Ribonuclease pancreatic	RNASE1	2	1	1	1	0	0	0	0	0	0	0	1	0	0	0	0	1	1	1	1	1	1	0	0	0	0	0	0	0	1	0	0	0	0	1	1	1	1	1	1	0	0	0	0	0	0	0
P12724	Eosinophil cationic protein	RNASE3	1	1	1	1	0	1	1	1	1	1	1	0	0	1	1	1	1	0	1	1	1	1	0	1	1	1	1	1	1	0	0	1	1	1	1	0	1	1	1	1	0	1	1	1	1	1	1
P34096	Ribonuclease 4	RNASE4	1	1	1	1	0	0	0	0	0	0	0	0	1	1	1	1	0	1	0	1	1	0	0	0	0	0	0	0	0	0	1	1	1	1	0	1	0	1	1	0	0	0	0	0	0	0	0
Q5XPI4;C9JI97;Q5XPI4-2	E3 ubiquitin-protein ligase RNF123	RNF123	3	1	1	1	1	0	1	0	1	0	1	1	0	1	0	0	0	0	0	1	0	1	1	0	1	0	1	0	1	1	0	1	0	0	0	0	0	1	0	1	1	0	1	0	1	0	1
Q5W0B1	RING finger protein 219	RNF219	1	1	1	1	0	1	0	0	0	0	1	0	0	0	0	0	0	0	0	0	0	0	0	1	0	0	0	0	1	0	0	0	0	0	0	0	0	0	0	0	0	1	0	0	0	0	1
Q92736;H7BY35;Q92736-2	Ryanodine receptor 2	RYR2	3	2	2	2	2	2	2	1	2	2	2	2	2	2	2	2	2	2	2	1	2	2	2	2	2	1	2	2	2	2	2	2	2	2	2	2	2	1	2	2	2	2	2	1	2	2	2
P80511	Protein S100-A12;Calcitermin	S100A12	1	1	1	1	1	1	0	1	0	1	0	1	0	0	1	1	1	1	0	1	1	0	1	1	0	1	0	1	0	1	0	0	1	1	1	1	0	1	1	0	1	1	0	1	0	1	0
P26447	Protein S100-A4	S100A4	1	2	2	2	2	1	0	2	1	1	1	2	0	0	0	0	0	0	0	0	0	2	2	1	0	2	1	1	1	2	0	0	0	0	0	0	0	0	0	2	2	1	0	2	1	1	1
P06703;R4GN98	Protein S100-A6;Protein S100	S100A6	2	1	1	1	1	0	1	1	1	0	1	0	0	0	0	0	0	0	0	1	0	1	1	0	1	1	1	0	1	0	0	0	0	0	0	0	0	1	0	1	1	0	1	1	1	0	1
P31151;Q86SG5	Protein S100-A7	S100A7	2	5	5	5	3	2	2	3	2	3	5	3	3	2	2	2	1	2	2	3	2	3	3	2	2	3	2	3	5	3	3	2	2	2	1	2	2	3	2	3	3	2	2	3	2	3	5
P05109	Protein S100-A8;Protein S100-A8, N-terminally processed	S100A8	1	7	7	7	6	6	3	4	5	3	6	4	4	4	4	5	3	4	4	5	2	5	6	6	3	4	5	3	6	4	4	4	4	5	3	4	4	5	2	5	6	6	3	4	5	3	6
P06702	Protein S100-A9	S100A9	1	4	4	4	3	3	3	4	4	3	4	2	3	3	2	4	2	2	2	3	2	3	3	3	3	4	4	3	4	2	3	3	2	4	2	2	2	3	2	3	3	3	3	4	4	3	4
P0DJI8;E9PQD6	Serum amyloid A-1 protein;Amyloid protein A;Serum amyloid protein A(2-104);Serum amyloid protein A(3-104);Serum amyloid protein A(2-103);Serum amyloid protein A(2-102);Serum amyloid protein A(4-101);Serum amyloid A protein	SAA1	2	6	2	2	5	5	4	4	5	3	1	4	2	3	4	4	3	6	5	5	4	4	2	2	2	2	2	1	1	1	1	1	2	2	1	2	2	2	2	2	2	2	2	2	2	1	1
P0DJI9	Serum amyloid A-2 protein	SAA2	1	5	2	2	2	3	1	1	2	2	1	3	1	1	2	1	1	4	3	2	1	1	0	1	0	0	0	1	1	1	0	0	1	0	0	1	1	0	0	0	0	1	0	0	0	1	1
A0A087X0E2	Serum amyloid A protein	SAA2-SAA4	1	7	1	0	5	7	6	6	6	5	3	6	5	5	6	7	7	5	7	6	5	6	1	1	1	1	1	1	0	1	0	1	1	1	1	1	1	1	1	1	0	0	0	0	0	0	0
A0A096LPE2;P35542;E9PR14;G3V1D9;P0DJI9-2	Serum amyloid A-4 protein	SAA2-SAA4;SAA4	5	14	14	5	11	13	11	11	11	10	7	11	10	10	11	12	11	12	13	11	9	11	11	13	11	11	11	10	7	11	10	10	11	12	11	12	13	11	9	11	5	5	5	5	4	5	4
Q6UVJ0	Spindle assembly abnormal protein 6 homolog	SASS6	1	1	1	1	0	0	0	0	0	0	0	0	0	1	0	0	0	0	0	0	0	0	0	0	0	0	0	0	0	0	0	1	0	0	0	0	0	0	0	0	0	0	0	0	0	0	0
Q6UWP8;Q6UWP8-2;K7ESC4	Suprabasin	SBSN	3	4	4	4	4	2	4	4	4	2	4	3	2	3	3	3	2	1	3	3	3	3	4	2	4	4	4	2	4	3	2	3	3	3	2	1	3	3	3	3	4	2	4	4	4	2	4
P14151;P14151-2	L-selectin	SELL	2	4	4	4	1	2	1	1	2	3	1	1	3	4	3	4	2	2	2	3	2	3	1	2	1	1	2	3	1	1	3	4	3	4	2	2	2	3	2	3	1	2	1	1	2	3	1
P49908;D6REX5;D6RIS9	Selenoprotein P	SEPP1	3	5	5	5	5	5	3	4	4	5	4	4	4	3	4	4	5	4	5	4	4	4	5	5	3	4	4	5	4	4	4	3	4	4	5	4	5	4	4	4	5	5	3	4	4	5	4
A0A024R6I7;A0A0G2JRN3;G3V544;G3V2B9;A0A0B4J278;G3V387;G3V5R8;A0A0G2JPK4		SERPINA1	8	37	1	1	32	32	32	31	34	32	32	31	32	32	32	31	30	32	34	33	32	33	1	0	1	0	1	0	0	0	0	1	1	0	1	0	0	0	1	1	1	0	1	0	1	0	0
P01009;P01009-2;P01009-3	Alpha-1-antitrypsin;Short peptide from AAT	SERPINA1	3	37	37	1	32	33	32	32	34	33	33	32	33	32	32	32	30	33	35	34	32	33	32	33	32	32	34	33	33	32	33	32	32	32	30	33	35	34	32	33	1	1	1	1	1	1	1
Q9UK55;G3V2W1;CON__ENSEMBL:ENSBTAP00000013050	Protein Z-dependent protease inhibitor	SERPINA10	3	11	11	11	9	10	7	10	8	9	6	9	6	8	9	7	8	8	11	10	10	9	9	10	7	10	8	9	6	9	6	8	9	7	8	8	11	10	10	9	9	10	7	10	8	9	6
P01011;G3V3A0;G3V595;P01011-2;A0A087WY93;P01011-3	Alpha-1-antichymotrypsin;Alpha-1-antichymotrypsin His-Pro-less	SERPINA3	6	24	24	24	22	21	20	19	21	21	20	23	22	23	23	23	22	22	22	20	22	21	22	21	20	19	21	21	20	23	22	23	23	23	22	22	22	20	22	21	22	21	20	19	21	21	20
P29622	Kallistatin	SERPINA4	1	22	22	22	22	22	18	22	20	22	16	18	17	20	21	20	19	18	17	20	22	21	22	22	18	22	20	22	16	18	17	20	21	20	19	18	17	20	22	21	22	22	18	22	20	22	16
P05154;G3V5Q9;G3V2M1;G3V264;G3V482;G3V265;G3V5I3;G3V4B4;G3V3F5	Plasma serine protease inhibitor	SERPINA5	9	14	14	14	12	9	13	12	11	13	9	9	13	12	11	8	12	10	12	12	12	12	12	9	13	12	11	13	9	9	13	12	11	8	12	10	12	12	12	12	12	9	13	12	11	13	9
P08185;G3V4V7;G3V350	Corticosteroid-binding globulin	SERPINA6	3	11	11	11	8	8	5	7	8	11	9	9	9	6	5	4	3	6	6	6	7	8	8	8	5	7	8	11	9	9	9	6	5	4	3	6	6	6	7	8	8	8	5	7	8	11	9
P05543;CON__Q9TT36	Thyroxine-binding globulin	SERPINA7	2	12	12	12	7	8	9	9	8	6	8	7	9	10	6	9	9	10	11	8	10	9	7	8	9	9	8	6	8	7	9	10	6	9	9	10	11	8	10	9	7	8	9	9	8	6	8
P29508;Q5K684;P48594;C9JZ65;P29508-2	Serpin B3;Serpin B4	SERPINB3;SERPINB4	5	2	2	2	1	1	1	1	1	0	2	0	0	0	1	0	0	0	1	1	0	0	1	1	1	1	1	0	2	0	0	0	1	0	0	0	1	1	0	0	1	1	1	1	1	0	2
P01008;Q8TCE1;CON__P41361	Antithrombin-III	SERPINC1	3	36	36	36	28	31	31	27	29	31	26	31	26	31	26	29	29	27	32	32	29	31	28	31	31	27	29	31	26	31	26	31	26	29	29	27	32	32	29	31	28	31	31	27	29	31	26
P05546;CON__ENSEMBL:ENSBTAP00000018574	Heparin cofactor 2	SERPIND1	2	23	23	23	23	22	22	21	20	23	20	21	20	21	20	20	22	22	22	20	22	20	23	22	22	21	20	23	20	21	20	21	20	20	22	22	22	20	22	20	23	22	22	21	20	23	20
P05121;P05121-2	Plasminogen activator inhibitor 1	SERPINE1	2	6	6	6	2	2	2	2	1	3	1	2	1	6	5	4	6	1	4	5	5	1	2	2	2	2	1	3	1	2	1	6	5	4	6	1	4	5	5	1	2	2	2	2	1	3	1
P07093-2;P07093-3;P07093;C9JN98	Glia-derived nexin	SERPINE2	4	4	4	4	0	0	0	1	0	0	0	0	0	3	2	1	3	0	2	1	2	3	0	0	0	1	0	0	0	0	0	3	2	1	3	0	2	1	2	3	0	0	0	1	0	0	0
P36955;I3L4Z0;I3L2R7;I3L4N7;I3L107;I3L4F9;I3L3Z3;CON__Q95121;I3L425;I3L1U4	Pigment epithelium-derived factor	SERPINF1	10	19	19	19	17	18	18	18	16	16	12	14	15	13	16	16	16	17	18	17	17	14	17	18	18	18	16	16	12	14	15	13	16	16	16	17	18	17	17	14	17	18	18	18	16	16	12
P08697;A0A0G2JPA8;P08697-2;C9JMH6;CON__P28800	Alpha-2-antiplasmin	SERPINF2	5	11	11	5	9	11	9	9	9	9	7	9	8	8	7	8	8	9	9	8	10	9	9	11	9	9	9	9	7	9	8	8	7	8	8	9	9	8	10	9	5	5	5	4	5	5	4
C9JPV4		SERPINF2	1	7	1	1	5	6	5	6	5	5	4	4	5	3	3	3	4	6	6	4	6	5	1	0	1	1	1	1	1	0	1	0	0	0	1	1	1	1	1	1	1	0	1	1	1	1	1
P05155;P05155-2;P05155-3;E9PGN7;H9KV48;H0YCA1	Plasma protease C1 inhibitor	SERPING1	6	19	19	18	14	15	13	13	14	17	16	18	16	15	13	15	15	14	16	14	15	17	14	15	13	13	14	17	16	18	16	15	13	15	15	14	16	14	15	17	13	14	12	12	13	16	15
P04278;I3L145;P04278-5;I3L1J1;B4DYU0;A0A0C4DGN2;I3L2X4;P04278-4;P04278-2;P04278-3	Sex hormone-binding globulin	SHBG	10	4	4	4	1	0	1	1	2	2	1	1	3	1	2	2	2	2	2	1	1	1	1	0	1	1	2	2	1	1	3	1	2	2	2	2	2	1	1	1	1	0	1	1	2	2	1
P63208;E5RJR5	S-phase kinase-associated protein 1	SKP1	2	1	1	1	1	0	0	0	0	0	0	0	0	0	1	0	1	0	0	0	0	0	1	0	0	0	0	0	0	0	0	0	1	0	1	0	0	0	0	0	1	0	0	0	0	0	0
P11166;A0A0D9SFK9	Solute carrier family 2, facilitated glucose transporter member 1	SLC2A1	2	6	6	6	2	0	1	2	1	2	1	2	1	5	3	0	5	4	0	2	2	2	2	0	1	2	1	2	1	2	1	5	3	0	5	4	0	2	2	2	2	0	1	2	1	2	1
P02730;A0A0A0MS98	Band 3 anion transport protein	SLC4A1	2	11	11	11	6	4	1	7	3	2	3	6	5	9	5	3	11	8	1	9	2	5	6	4	1	7	3	2	3	6	5	9	5	3	11	8	1	9	2	5	6	4	1	7	3	2	3
P37840;H6UYS7;E7EPV7;P37840-2;P37840-3	Alpha-synuclein	SNCA	5	1	1	1	1	0	0	0	0	0	1	0	0	0	0	0	0	0	0	0	0	0	1	0	0	0	0	0	1	0	0	0	0	0	0	0	0	0	0	0	1	0	0	0	0	0	1
Q8TER0;Q8TER0-5;Q8TER0-3;Q8TER0-4;B5MEF5	Sushi, nidogen and EGF-like domain-containing protein 1	SNED1	5	3	3	3	1	0	0	2	1	2	1	1	3	2	2	1	1	1	1	1	2	1	1	0	0	2	1	2	1	1	3	2	2	1	1	1	1	1	2	1	1	0	0	2	1	2	1
P00441;H7BYH4	Superoxide dismutase [Cu-Zn]	SOD1	2	2	2	2	2	0	2	0	2	1	2	1	1	1	0	1	0	0	0	1	0	1	2	0	2	0	2	1	2	1	1	1	0	1	0	0	0	1	0	1	2	0	2	0	2	1	2
P09486;F5GY03;E5RK62	SPARC	SPARC	3	4	4	4	1	1	0	1	0	3	0	3	2	4	2	0	3	1	3	3	3	0	1	1	0	1	0	3	0	3	2	4	2	0	3	1	3	3	3	0	1	1	0	1	0	3	0
Q13103;C9J6K0	Secreted phosphoprotein 24	SPP2	2	2	2	2	1	2	2	2	1	2	2	1	2	2	2	2	2	2	2	2	2	2	1	2	2	2	1	2	2	1	2	2	2	2	2	2	2	2	2	2	1	2	2	2	1	2	2
P02549;A0A087WZE4;P02549-2	Spectrin alpha chain, erythrocytic 1	SPTA1	3	1	1	1	1	1	1	1	1	0	1	1	1	1	1	0	0	0	0	0	1	1	1	1	1	1	1	0	1	1	1	1	1	0	0	0	0	0	1	1	1	1	1	1	1	0	1
P10124	Serglycin	SRGN	1	5	5	5	4	4	3	5	5	5	4	5	5	5	5	5	5	5	5	5	5	4	4	4	3	5	5	5	4	5	5	5	5	5	5	5	5	5	5	4	4	4	3	5	5	5	4
A1L4H1;A0A087WU72;A1L4H1-2;M0QZ17	Soluble scavenger receptor cysteine-rich domain-containing protein SSC5D	SSC5D	4	8	8	8	6	5	5	5	4	5	4	5	3	5	3	3	4	7	3	7	6	8	6	5	5	5	4	5	4	5	3	5	3	3	4	7	3	7	6	8	6	5	5	5	4	5	4
P27105;F8VSL7;P27105-2	Erythrocyte band 7 integral membrane protein	STOM	3	6	6	6	2	4	1	5	3	2	2	3	1	6	4	2	5	3	1	6	4	2	2	4	1	5	3	2	2	3	1	6	4	2	5	3	1	6	4	2	2	4	1	5	3	2	2
Q4LDE5;A0A0A0MSD0;Q4LDE5-4;Q4LDE5-3	Sushi, von Willebrand factor type A, EGF and pentraxin domain-containing protein 1	SVEP1	4	3	3	3	1	0	1	2	0	2	0	2	2	0	1	0	1	1	1	1	1	2	1	0	1	2	0	2	0	2	2	0	1	0	1	1	1	1	1	2	1	0	1	2	0	2	0
Q8WXH0;G3V5X4;A0A0A0MRE3;Q8WXH0-2	Nesprin-2	SYNE2	4	1	1	1	0	0	0	0	0	0	0	0	0	0	0	1	0	0	0	0	0	0	0	0	0	0	0	0	0	0	0	0	0	1	0	0	0	0	0	0	0	0	0	0	0	0	0
O15056;O15056-3;O15056-2	Synaptojanin-2	SYNJ2	3	1	1	1	0	0	1	0	0	0	0	0	0	0	0	0	0	0	0	0	0	0	0	0	1	0	0	0	0	0	0	0	0	0	0	0	0	0	0	0	0	0	1	0	0	0	0
P37802;X6RJP6;P37802-2	Transgelin-2	TAGLN2	3	1	1	1	0	0	0	1	1	0	1	0	0	1	0	1	1	0	0	1	1	1	0	0	0	1	1	0	1	0	0	1	0	1	1	0	0	1	1	1	0	0	0	1	1	0	1
P37837;F2Z393	Transaldolase	TALDO1	2	3	3	3	0	1	1	0	0	0	0	0	1	0	2	1	1	0	0	0	1	3	0	1	1	0	0	0	0	0	1	0	2	1	1	0	0	0	1	3	0	1	1	0	0	0	0
P17987;F5H282;E7EQR6;E7ERF2;F5H726;F5H676;F5H136;F5GZ03	T-complex protein 1 subunit alpha	TCP1	8	3	3	3	3	0	0	2	1	1	2	1	0	1	0	1	1	1	0	0	2	1	3	0	0	2	1	1	2	1	0	1	0	1	1	1	0	0	2	1	3	0	0	2	1	1	2
Q13569;B4E127;G8JL98	G/T mismatch-specific thymine DNA glycosylase	TDG	3	1	1	1	1	1	1	1	1	1	1	1	0	1	1	1	1	0	1	1	1	1	1	1	1	1	1	1	1	1	0	1	1	1	1	0	1	1	1	1	1	1	1	1	1	1	1
P02787;F8WCI6;C9JVG0;C9JB55;H7C5E8;F8WEK9;F8WC57;CON__Q2HJF0	Serotransferrin	TF	8	76	76	75	59	64	64	65	64	67	66	65	66	72	65	67	63	63	72	64	67	67	59	64	64	65	64	67	66	65	66	72	65	67	63	63	72	64	67	67	58	63	63	64	63	66	65
P10646-2;P10646;C9JBB3;C9JT76;C9JQ14;C9JKV3;C9JP39;C9J103	Tissue factor pathway inhibitor	TFPI	8	4	4	4	3	3	2	1	3	4	3	4	3	2	1	2	2	3	2	2	2	1	3	3	2	1	3	4	3	4	3	2	1	2	2	3	2	2	2	1	3	3	2	1	3	4	3
P02786;G3V0E5;H7C3V5;F8WBE5	Transferrin receptor protein 1;Transferrin receptor protein 1, serum form	TFRC	4	19	19	19	1	6	3	8	2	2	3	2	5	17	18	17	6	12	10	5	8	10	1	6	3	8	2	2	3	2	5	17	18	17	6	12	10	5	8	10	1	6	3	8	2	2	3
P01137;P61812;P61812-2	Transforming growth factor beta-1;Latency-associated peptide	TGFB1	3	9	9	9	7	6	4	4	4	7	5	6	6	7	6	4	8	3	9	8	8	4	7	6	4	4	4	7	5	6	6	7	6	4	8	3	9	8	8	4	7	6	4	4	4	7	5
Q15582;H0Y8L3;S4R3C6;H0Y9D7;H0YAB8;H0Y8M8	Transforming growth factor-beta-induced protein ig-h3	TGFBI	6	12	12	12	5	9	6	9	7	6	11	7	6	6	11	9	9	8	9	8	8	10	5	9	6	9	7	6	11	7	6	6	11	9	9	8	9	8	8	10	5	9	6	9	7	6	11
P21980;P21980-2;A2A2A0;A2A299;P21980-3	Protein-glutamine gamma-glutamyltransferase 2	TGM2	5	4	4	4	4	0	1	0	0	0	1	0	0	0	0	0	0	0	0	0	0	1	4	0	1	0	0	0	1	0	0	0	0	0	0	0	0	0	0	1	4	0	1	0	0	0	1
Q08188	Protein-glutamine gamma-glutamyltransferase E;Protein-glutamine gamma-glutamyltransferase E 50 kDa catalytic chain;Protein-glutamine gamma-glutamyltransferase E 27 kDa non-catalytic chain	TGM3	1	5	5	5	3	1	3	4	2	2	2	4	2	2	3	4	2	1	0	4	1	2	3	1	3	4	2	2	2	4	2	2	3	4	2	1	0	4	1	2	3	1	3	4	2	2	2
P07996;P07996-2;CON__Q28194;A8MZG1;P35442	Thrombospondin-1	THBS1	5	75	75	75	50	56	44	53	55	64	39	51	60	69	61	53	69	49	60	63	60	56	50	56	44	53	55	64	39	51	60	69	61	53	69	49	60	63	60	56	50	56	44	53	55	64	39
P35443;E7ES19	Thrombospondin-4	THBS4	2	8	6	6	3	3	4	6	2	3	5	4	7	3	6	1	4	3	3	5	6	5	1	1	2	4	1	1	4	3	6	2	4	0	2	3	2	3	4	3	1	1	2	4	1	1	4
P35625	Metalloproteinase inhibitor 3	TIMP3	1	1	1	1	0	0	0	0	0	0	0	0	0	1	1	1	1	0	0	1	1	1	0	0	0	0	0	0	0	0	0	1	1	1	1	0	0	1	1	1	0	0	0	0	0	0	0
Q9Y490;Q9Y4G6;H0YMT1	Talin-1	TLN1	3	39	39	39	14	22	17	22	19	14	6	13	22	30	19	13	25	25	17	19	21	14	14	22	17	22	19	14	6	13	22	30	19	13	25	25	17	19	21	14	14	22	17	22	19	14	6
P49755;G3V2K7	Transmembrane emp24 domain-containing protein 10	TMED10	2	1	1	1	1	0	1	1	1	0	1	1	0	1	1	0	1	1	1	1	1	0	1	0	1	1	1	0	1	1	0	1	1	0	1	1	1	1	1	0	1	0	1	1	1	0	1
P62328	Thymosin beta-4;Hematopoietic system regulatory peptide	TMSB4X	1	1	1	1	1	1	1	1	1	1	1	0	1	1	1	0	1	0	0	0	0	0	1	1	1	1	1	1	1	0	1	1	1	0	1	0	0	0	0	0	1	1	1	1	1	1	1
P24821;J3QSU6;P24821-4;E9PC84;F5H7V9;P24821-6;P24821-5;P24821-2;P24821-3;H0YGZ3	Tenascin	TNC	10	20	20	20	11	13	3	15	6	12	13	10	14	11	17	9	9	7	13	11	15	12	11	13	3	15	6	12	13	10	14	11	17	9	9	7	13	11	15	12	11	13	3	15	6	12	13
P22105;E7EPZ9;P22105-3;P22105-4;A0A087X0I0;P22105-2;Q16473;A0A087WWA5;C9J7W4	Tenascin-X	TNXB	9	20	20	20	11	10	12	16	12	11	11	14	12	14	14	12	8	9	11	15	16	13	11	10	12	16	12	11	11	14	12	14	14	12	8	9	11	15	16	13	11	10	12	16	12	11	11
Q16890;E9PNQ9;E9PNK6;E9PPQ1;J3KNE7;Q16890-4;Q16890-3;Q16890-2;Q16890-5	Tumor protein D53	TPD52L1	9	1	1	1	0	1	0	0	0	1	1	1	0	1	0	0	1	1	0	0	1	0	0	1	0	0	0	1	1	1	0	1	0	0	1	1	0	0	1	0	0	1	0	0	0	1	1
P67936;P67936-2;K7EPV9;K7EMU5;K7EPB9;K7ENT6	Tropomyosin alpha-4 chain	TPM4	6	2	2	2	1	2	1	1	1	1	0	1	2	2	2	1	2	0	1	1	1	1	1	2	1	1	1	1	0	1	2	2	2	1	2	0	1	1	1	1	1	2	1	1	1	1	0
Q9Y577;E5RI62;J3KNZ3;Q9Y577-2	E3 ubiquitin-protein ligase TRIM17	TRIM17	4	2	2	2	2	2	2	1	2	2	0	1	0	0	0	1	0	1	2	2	2	2	2	2	2	1	2	2	0	1	0	0	0	1	0	1	2	2	2	2	2	2	2	1	2	2	0
Q96AE7;A0A075B7B2;Q96AE7-2	Tetratricopeptide repeat protein 17	TTC17	3	1	1	1	0	0	0	0	0	0	0	0	0	1	0	0	0	0	0	0	0	0	0	0	0	0	0	0	0	0	0	1	0	0	0	0	0	0	0	0	0	0	0	0	0	0	0
P02766;A0A087WV45;A0A087WT59	Transthyretin	TTR	3	18	18	18	16	15	14	14	17	13	13	15	13	12	14	15	14	12	17	15	15	17	16	15	14	14	17	13	13	15	13	12	14	15	14	12	17	15	15	17	16	15	14	14	17	13	13
P68366;P68366-2;P68363;Q9BQE3;Q71U36;Q13748;Q6PEY2;F5H5D3;Q71U36-2;Q13748-2;Q9NY65;C9JDS9;F8VVB9;C9J2C0;Q9NY65-2;F8VQQ4;P68363-2;A6NHL2;C9JEV8;C9JQ00;C9JJQ8;V9GZ17;A6NHL2-2	Tubulin alpha-4A chain;Tubulin alpha-1B chain;Tubulin alpha-1C chain;Tubulin alpha-1A chain;Tubulin alpha-3C/D chain;Tubulin alpha-3E chain;Tubulin alpha-8 chain	TUBA4A;TUBA1B;TUBA1C;TUBA1A;TUBA3C;TUBA3E;TUBA8	23	5	5	5	2	4	2	5	4	3	3	3	4	4	3	2	3	2	2	2	3	3	2	4	2	5	4	3	3	3	4	4	3	2	3	2	2	2	3	3	2	4	2	5	4	3	3
P07437;P68371;Q9BVA1;Q13885;Q13509;Q5ST81;Q5JP53;A0A0B4J269;Q13509-2;P04350;Q9BUF5;Q3ZCM7;G3V2A3;K7ESM5;A0A075B736;Q5SQY0;I3L2F9;CON__ENSEMBL:ENSBTAP00000025008;A6NNZ2	Tubulin beta chain;Tubulin beta-4B chain;Tubulin beta-2B chain;Tubulin beta-2A chain;Tubulin beta-3 chain;Tubulin beta-4A chain	TUBB;TUBB4B;TUBB2B;TUBB2A;TUBB3;TUBB4A	19	3	3	2	0	1	2	3	1	1	1	1	2	3	3	2	0	0	0	0	0	0	0	1	2	3	1	1	1	1	2	3	3	2	0	0	0	0	0	0	0	1	1	2	1	0	0
Q9H4B7	Tubulin beta-1 chain	TUBB1	1	3	2	2	1	0	1	3	1	2	2	2	2	2	3	1	0	1	0	0	1	1	1	0	0	2	1	1	1	1	1	1	2	0	0	1	0	0	1	1	1	0	0	2	1	1	1
P10599;P10599-2	Thioredoxin	TXN	2	1	1	1	1	1	1	1	1	1	1	1	1	1	0	1	1	1	1	1	1	1	1	1	1	1	1	1	1	1	1	1	0	1	1	1	1	1	1	1	1	1	1	1	1	1	1
P19971;C9JGI3;P19971-2	Thymidine phosphorylase	TYMP	3	3	3	3	0	0	0	0	0	0	1	0	0	0	0	3	0	0	0	0	0	0	0	0	0	0	0	0	1	0	0	0	0	3	0	0	0	0	0	0	0	0	0	0	0	0	1
P0CG47;P62979;P62987;J3QS39;J3QTR3;F5H6Q2;F5GYU3;F5H2Z3;F5H265;B4DV12;F5H388;F5H747;F5GXK7;J3QKN0;Q5PY61;Q96C32;P0CG48;M0R1V7;M0R1M6;M0R2S1;J3QLP7;J3QRK5;K7EMA8;F5GZ39;J3QSA3;J3KSM4	Polyubiquitin-B;Ubiquitin;Ubiquitin-40S ribosomal protein S27a;Ubiquitin;40S ribosomal protein S27a;Ubiquitin-60S ribosomal protein L40;Ubiquitin;60S ribosomal protein L40;Polyubiquitin-C;Ubiquitin	UBB;RPS27A;UBA52;UBC;UBBP4	26	5	5	5	4	3	4	4	3	3	3	4	4	3	2	4	3	4	4	3	3	3	4	3	4	4	3	3	3	4	4	3	2	4	3	4	4	3	3	3	4	3	4	4	3	3	3
Q9BRT2;Q5TAQ0;V5IRT4	Ubiquinol-cytochrome-c reductase complex assembly factor 2	UQCC2	3	1	1	1	0	0	1	0	0	1	0	1	1	1	1	1	1	0	0	1	1	0	0	0	1	0	0	1	0	1	1	1	1	1	1	0	0	1	1	0	0	0	1	0	0	1	0
Q9H9J4;C9JPC9;Q9H9J4-2	Ubiquitin carboxyl-terminal hydrolase 42	USP42	3	1	1	1	1	1	1	1	1	1	1	1	1	1	1	1	1	1	1	1	1	1	1	1	1	1	1	1	1	1	1	1	1	1	1	1	1	1	1	1	1	1	1	1	1	1	1
Q86V25;Q86V25-3;Q86V25-6;Q86V25-2;Q86V25-5	Vasohibin-2	VASH2	5	1	1	1	1	0	1	1	1	1	1	1	0	1	1	1	1	1	1	1	1	1	1	0	1	1	1	1	1	1	0	1	1	1	1	1	1	1	1	1	1	0	1	1	1	1	1
Q6EMK4	Vasorin	VASN	1	2	2	2	2	1	1	1	2	1	0	0	1	0	0	0	0	1	1	0	1	1	2	1	1	1	2	1	0	0	1	0	0	0	0	1	1	0	1	1	2	1	1	1	2	1	0
P52735;P52735-3;P52735-2	Guanine nucleotide exchange factor VAV2	VAV2	3	1	1	1	1	0	1	0	1	0	0	0	0	0	0	0	0	0	1	1	0	0	1	0	1	0	1	0	0	0	0	0	0	0	0	0	1	1	0	0	1	0	1	0	1	0	0
P18206;P18206-2;Q5JQ13;P18206-3	Vinculin	VCL	4	13	13	13	4	2	2	4	5	1	1	2	3	11	7	11	13	8	8	3	7	4	4	2	2	4	5	1	1	2	3	11	7	11	13	8	8	3	7	4	4	2	2	4	5	1	1
P55072;C9IZA5;C9JUP7	Transitional endoplasmic reticulum ATPase	VCP	3	12	12	12	10	3	5	5	5	1	8	6	1	3	1	1	4	3	1	4	2	7	10	3	5	5	5	1	8	6	1	3	1	1	4	3	1	4	2	7	10	3	5	5	5	1	8
P08670;B0YJC4;Q5JVS8;B0YJC5	Vimentin	VIM	4	4	3	3	1	1	0	3	1	0	2	2	1	2	3	3	1	1	2	1	0	4	1	0	0	2	0	0	1	1	0	1	3	3	1	1	2	0	0	3	1	0	0	2	0	0	1
P04004;F5GX75;H0YJW9	Vitronectin;Vitronectin V65 subunit;Vitronectin V10 subunit;Somatomedin-B	VTN	3	33	33	29	26	30	31	25	29	28	30	27	29	31	28	30	29	28	30	24	29	30	26	30	31	25	29	28	30	27	29	31	28	30	29	28	30	24	29	30	23	27	27	22	25	24	27
P04275;P04275-2	von Willebrand factor;von Willebrand antigen 2	VWF	2	88	88	88	75	54	54	68	55	71	67	58	66	69	64	64	64	52	76	58	76	51	75	54	54	68	55	71	67	58	66	69	64	64	64	52	76	58	76	51	75	54	54	68	55	71	67
O75083;D6RD66;O75083-3	WD repeat-containing protein 1	WDR1	3	1	1	1	1	0	0	1	1	0	0	0	1	1	0	0	1	0	0	1	0	1	1	0	0	1	1	0	0	0	1	1	0	0	1	0	0	1	0	1	1	0	0	1	1	0	0
Q9P2S5;J3KTP2;A0A0A0MRV3	WD repeat-containing protein WRAP73	WRAP73	3	1	1	1	1	1	1	1	1	1	1	1	1	1	1	1	1	1	1	1	1	1	1	1	1	1	1	1	1	1	1	1	1	1	1	1	1	1	1	1	1	1	1	1	1	1	1
Q9UIA9;E5RIW1;E7ESC6	Exportin-7	XPO7	3	1	1	1	1	0	0	1	1	0	0	0	1	0	0	0	0	0	0	0	0	1	1	0	0	1	1	0	0	0	1	0	0	0	0	0	0	0	0	1	1	0	0	1	1	0	0
P63104;B0AZS6;P63104-2;B7Z2E6;H0YB80;E7EX29;E7ESK7	14-3-3 protein zeta/delta	YWHAZ	7	3	3	3	1	1	2	2	2	2	1	1	3	2	1	1	1	1	1	1	0	1	1	1	2	2	2	2	1	1	3	2	1	1	1	1	1	1	0	1	1	1	2	2	2	2	1
Q96DA0;A0A0C4DGN4;I3L1H9;I3L3X0	Zymogen granule protein 16 homolog B	ZG16B	4	2	2	2	0	1	1	0	0	0	2	0	0	0	0	0	0	0	0	0	0	0	0	1	1	0	0	0	2	0	0	0	0	0	0	0	0	0	0	0	0	1	1	0	0	0	2
Q9Y473	Zinc finger protein 175	ZNF175	1	1	1	1	1	1	0	1	1	1	1	0	0	0	0	1	0	0	0	1	1	1	1	1	0	1	1	1	1	0	0	0	0	1	0	0	0	1	1	1	1	1	0	1	1	1	1
P01600	Ig kappa chain V-I region Hau		1	8	4	2	7	6	7	6	7	8	7	8	8	7	7	7	6	7	7	5	6	8	4	3	3	3	3	4	3	4	4	3	3	3	3	4	3	2	2	4	2	1	1	1	1	2	1
P01625	Ig kappa chain V-IV region Len		1	8	6	3	8	8	8	8	7	8	7	8	7	6	8	7	7	7	7	8	8	7	6	6	6	6	5	6	5	6	5	4	6	5	5	5	5	6	6	5	3	3	3	3	3	3	3
P04206	Ig kappa chain V-III region GOL		1	14	5	4	9	10	10	10	7	9	10	11	11	13	13	12	13	9	9	12	11	11	3	3	3	3	3	3	4	4	3	5	5	4	5	3	3	4	4	4	2	2	2	2	2	2	3
P04220	Ig mu heavy chain disease protein		1	47	4	4	35	42	37	45	40	41	40	36	35	37	35	38	39	34	39	35	44	41	1	2	2	3	3	2	1	2	2	2	2	2	2	2	2	2	3	3	1	2	2	3	3	2	1
P18135	Ig kappa chain V-III region HAH		1	14	9	1	9	11	11	12	8	10	11	12	13	13	12	13	13	8	11	13	12	12	5	7	7	8	4	5	7	8	8	9	9	9	8	5	7	8	8	8	0	1	1	1	1	1	1
P01624	Ig kappa chain V-III region POM		1	9	6	3	8	7	7	7	6	7	8	8	8	7	7	7	8	7	7	8	8	7	5	5	4	4	4	5	5	5	5	4	4	4	5	4	4	5	5	4	3	2	2	3	2	3	3
P01765;P01774	Ig heavy chain V-III region TIL;Ig heavy chain V-III region POM		2	6	1	0	6	5	5	6	5	5	6	5	4	5	5	6	6	4	6	6	6	5	1	1	1	1	1	1	1	1	1	1	1	1	1	1	1	1	1	1	0	0	0	0	0	0	0
P01598	Ig kappa chain V-I region EU		1	9	8	2	7	8	9	9	8	9	8	8	8	7	7	9	8	6	8	9	9	9	6	7	8	8	7	8	7	7	7	6	6	8	7	5	7	8	8	8	1	1	2	2	1	2	1
P01767	Ig heavy chain V-III region BUT		1	4	1	1	4	2	2	3	3	3	4	3	2	3	3	3	4	4	4	3	3	4	1	1	1	1	1	1	1	1	1	1	1	1	1	1	1	1	1	1	1	1	1	1	1	1	1
P01611	Ig kappa chain V-I region Wes		1	7	3	3	6	4	6	6	6	7	6	6	7	7	6	7	6	6	7	6	6	7	3	2	2	3	3	3	2	2	3	3	2	3	3	3	3	3	2	3	3	2	2	3	3	3	2
A0A0C4DH43			1	4	3	0	3	4	4	4	3	4	3	4	4	3	4	4	4	4	4	4	4	4	3	3	3	3	2	3	2	3	3	2	3	3	3	3	3	3	3	3	0	0	0	0	0	0	0
P01620	Ig kappa chain V-III region SIE		1	13	2	2	9	11	10	10	7	10	9	11	11	12	12	12	11	8	9	12	11	11	1	2	1	1	1	2	1	2	1	2	2	2	1	0	1	2	2	2	1	2	1	1	1	2	1
P06311	Ig kappa chain V-III region IARC/BL41		1	3	1	1	3	3	3	3	3	3	3	3	3	3	3	3	3	3	3	3	3	3	1	1	1	1	1	1	1	1	1	1	1	1	1	1	1	1	1	1	1	1	1	1	1	1	1
P01716	Ig lambda chain V-IV region X		1	6	5	5	5	4	4	4	4	5	3	5	2	5	4	3	5	2	4	5	4	5	4	3	3	3	3	4	2	4	1	4	3	2	4	1	3	4	3	4	4	3	3	3	3	4	2
P01609	Ig kappa chain V-I region Scw		1	5	3	3	4	4	4	5	4	4	2	3	2	4	4	2	3	4	3	3	4	4	2	2	2	3	2	2	0	1	0	2	2	0	1	2	1	1	2	2	2	2	2	3	2	2	0
P01775	Ig heavy chain V-III region LAY		1	3	1	1	3	2	2	3	2	2	3	2	1	2	2	3	3	2	3	3	3	2	1	1	1	1	1	1	1	1	1	1	1	1	1	1	1	1	1	1	1	1	1	1	1	1	1
P01781	Ig heavy chain V-III region GAL		1	5	2	1	5	5	5	5	5	5	5	5	5	5	5	5	5	5	5	5	5	5	2	2	2	2	2	2	2	2	2	2	2	2	2	2	2	2	2	2	1	1	1	1	1	1	1
P01719	Ig lambda chain V-V region DEL		1	5	3	3	5	4	4	3	4	4	4	4	4	3	5	5	4	3	4	4	4	4	3	2	2	1	2	2	2	2	2	1	3	3	2	1	2	2	2	2	3	2	2	1	2	2	2
P01613	Ig kappa chain V-I region Ni		1	5	1	1	5	4	4	4	5	4	3	4	5	4	4	4	4	4	5	5	5	4	1	1	1	1	1	1	1	1	1	1	1	1	1	1	1	1	1	1	1	1	1	1	1	1	1
P04430	Ig kappa chain V-I region BAN		1	2	2	2	2	2	2	2	2	2	2	2	2	2	2	2	2	2	2	2	2	2	2	2	2	2	2	2	2	2	2	2	2	2	2	2	2	2	2	2	2	2	2	2	2	2	2
P04431	Ig kappa chain V-I region Walker		1	4	3	3	2	2	3	3	2	3	3	4	3	3	2	3	2	2	2	4	3	3	1	1	2	2	1	2	2	3	2	2	1	2	1	1	1	3	2	2	1	1	2	2	1	2	2
P01612	Ig kappa chain V-I region Mev		1	7	4	4	6	7	6	7	7	7	6	6	7	5	7	6	7	5	7	7	7	7	4	4	3	4	4	4	3	3	4	3	4	3	4	4	4	4	4	4	4	4	3	4	4	4	3
A0A0G2JMB2			1	24	3	0	22	18	22	21	19	21	20	23	17	22	22	23	17	13	22	24	22	23	3	2	3	3	2	3	3	3	1	3	2	3	1	1	2	3	2	3	0	0	0	0	0	0	0
P01824	Ig heavy chain V-II region WAH		1	4	4	4	4	3	3	3	4	3	3	4	4	4	4	4	3	2	4	4	4	4	4	3	3	3	4	3	3	4	4	4	4	4	3	2	4	4	4	4	4	3	3	3	4	3	3
P06889	Ig lambda chain V-IV region MOL		1	1	1	1	1	1	1	1	1	1	1	1	1	1	1	1	1	1	1	1	1	1	1	1	1	1	1	1	1	1	1	1	1	1	1	1	1	1	1	1	1	1	1	1	1	1	1
P01742;P06326	Ig heavy chain V-I region EU		2	5	2	1	4	5	4	3	2	4	4	3	2	4	5	5	5	2	3	3	2	3	2	2	2	1	1	2	2	2	1	1	2	2	2	0	1	1	1	1	1	1	1	0	0	1	1
P80419	Ig heavy chain V-III region GAR		1	2	2	2	1	1	1	1	1	1	1	1	1	1	1	1	1	1	1	2	1	1	1	1	1	1	1	1	1	1	1	1	1	1	1	1	1	2	1	1	1	1	1	1	1	1	1
P01717	Ig lambda chain V-IV region Hil		1	2	1	1	2	2	2	2	2	2	2	2	2	2	2	2	2	2	2	2	2	2	1	1	1	1	1	1	1	1	1	1	1	1	1	1	1	1	1	1	1	1	1	1	1	1	1
P01605	Ig kappa chain V-I region Lay		1	5	1	1	5	5	5	5	5	4	4	4	5	4	4	5	5	5	5	5	5	5	1	1	1	1	1	1	1	1	1	1	1	1	1	1	1	1	1	1	1	1	1	1	1	1	1
P01621	Ig kappa chain V-III region NG9		1	9	3	3	8	8	8	8	6	8	6	8	8	7	7	7	7	7	7	8	8	8	3	3	3	3	3	3	2	3	2	2	2	2	2	2	2	2	3	3	3	3	3	3	3	3	2
P04207	Ig kappa chain V-III region CLL		1	5	3	3	5	4	5	5	4	3	4	4	5	5	5	5	5	4	5	5	5	5	3	3	3	3	3	2	2	2	3	3	3	3	3	2	3	3	3	3	3	3	3	3	3	2	2
P01778	Ig heavy chain V-III region ZAP		1	3	1	1	3	2	2	3	2	2	3	2	1	2	2	3	3	2	3	3	3	2	1	1	1	1	1	1	1	1	1	1	1	1	1	1	1	1	1	1	1	1	1	1	1	1	1
P01594	Ig kappa chain V-I region AU		1	7	3	3	6	6	7	6	7	4	5	6	6	5	5	6	5	5	7	6	6	7	2	2	3	2	3	0	2	3	2	2	3	2	1	2	3	2	2	3	2	2	3	2	3	0	2
P01616	Ig kappa chain V-II region MIL		1	2	2	2	1	1	2	2	0	2	2	1	1	1	1	1	1	0	1	2	2	1	1	1	2	2	0	2	2	1	1	1	1	1	1	0	1	2	2	1	1	1	2	2	0	2	2
P01714	Ig lambda chain V-III region SH		1	5	3	3	4	4	5	4	4	4	4	4	4	5	5	5	4	5	4	4	4	5	2	2	3	2	2	2	2	2	2	3	3	3	2	3	2	2	2	3	2	2	3	2	2	2	2
P01603	Ig kappa chain V-I region Ka		1	5	4	4	4	3	4	4	4	4	5	5	4	5	5	5	5	3	4	5	4	5	4	3	4	3	4	4	4	4	3	4	4	4	4	3	3	4	3	4	4	3	4	3	4	4	4
P01619	Ig kappa chain V-III region B6		1	7	2	2	5	6	6	6	4	5	5	6	7	6	6	5	6	6	6	7	6	6	1	2	2	2	2	1	2	2	2	2	2	1	2	2	2	2	2	2	1	2	2	2	2	1	2
P04208	Ig lambda chain V-I region WAH		1	10	7	6	7	7	6	8	6	9	8	7	8	6	9	8	9	6	7	7	8	7	6	6	5	5	5	7	6	5	6	5	7	6	6	5	6	6	7	5	5	5	4	4	4	6	5
P80748;A0A0A0MS00	Ig lambda chain V-III region LOI		2	8	6	5	6	6	6	6	6	6	6	5	6	6	7	6	6	5	6	6	7	6	4	4	4	4	4	4	4	3	4	4	5	4	4	3	4	4	5	4	3	3	3	3	3	3	3
P01599	Ig kappa chain V-I region Gal		1	7	3	3	4	4	5	6	7	6	6	6	6	7	7	5	4	4	5	6	6	7	1	1	1	3	3	2	2	2	2	3	3	1	1	1	1	3	2	3	1	1	1	3	3	2	2
P01772	Ig heavy chain V-III region KOL		1	5	4	4	5	5	4	4	5	5	5	5	5	5	5	5	5	3	5	4	4	4	4	4	3	3	4	4	4	4	4	4	4	4	4	2	4	3	3	3	4	4	3	3	4	4	4
P01622	Ig kappa chain V-III region Ti		1	13	3	3	10	11	11	11	8	9	10	11	11	12	12	11	12	10	10	12	11	11	3	3	3	3	3	2	3	3	2	3	3	2	3	3	3	3	3	3	3	3	3	3	3	2	3
P23083	Ig heavy chain V-I region V35		1	6	1	1	5	5	5	3	3	5	5	3	4	6	6	6	6	5	5	4	3	5	1	1	1	1	1	1	1	1	1	1	1	1	1	1	1	1	1	1	1	1	1	1	1	1	1
P06331	Ig heavy chain V-II region ARH-77		1	7	3	3	7	6	7	6	7	7	7	7	7	7	7	7	7	7	7	7	7	7	3	2	3	2	3	3	3	3	3	3	3	3	3	3	3	3	3	3	3	2	3	2	3	3	3
P06315	Ig kappa chain V region EV15		1	2	2	2	1	1	1	0	0	0	1	2	0	0	0	0	0	0	0	0	0	1	1	1	1	0	0	0	1	2	0	0	0	0	0	0	0	0	0	1	1	1	1	0	0	0	1
P01604	Ig kappa chain V-I region Kue		1	6	4	4	4	4	5	5	4	5	5	5	4	4	3	4	5	4	5	5	4	4	2	3	3	3	3	3	3	3	2	2	1	2	3	2	3	3	2	2	2	3	3	3	3	3	3
P01610	Ig kappa chain V-I region WEA		1	7	4	4	7	6	7	6	6	6	7	6	5	4	6	5	7	7	6	7	5	7	4	4	4	3	4	3	4	3	2	1	3	2	4	4	3	4	2	4	4	4	4	3	4	3	4
P06888	Ig lambda chain V-I region EPS		1	5	2	2	3	4	4	3	3	4	3	3	4	4	4	3	3	3	4	4	3	4	0	1	1	0	0	1	0	0	1	1	1	0	0	0	1	1	0	1	0	1	1	0	0	1	0
P01770	Ig heavy chain V-III region NIE		1	5	2	1	5	4	3	5	4	4	5	4	3	4	4	4	5	4	5	5	5	3	2	2	1	2	2	2	2	2	2	2	2	1	2	2	2	2	2	1	1	1	1	1	1	1	1
P04209	Ig lambda chain V-II region NIG-84		1	5	5	5	5	4	3	4	2	5	4	4	4	4	4	4	4	4	2	4	4	4	5	4	3	4	2	5	4	4	4	4	4	4	4	4	2	4	4	4	5	4	3	4	2	5	4
P01721	Ig lambda chain V-VI region AR		1	7	3	2	3	4	4	7	0	5	4	4	4	3	6	4	3	1	4	3	4	3	2	2	3	3	0	3	2	3	2	3	3	1	1	1	2	2	2	2	1	1	2	2	0	2	2
P06318	Ig lambda chain V-VI region WLT		1	4	3	3	1	1	1	2	2	2	2	2	1	2	2	1	2	2	4	2	2	1	0	0	0	1	1	1	1	1	0	1	1	0	1	1	3	1	1	0	0	0	0	1	1	1	1
P06314	Ig kappa chain V-IV region B17		1	7	1	1	7	7	7	7	6	7	6	7	6	5	6	6	6	5	7	7	7	6	1	1	1	1	1	1	1	1	1	0	1	1	1	1	1	1	1	1	1	1	1	1	1	1	1
P01608	Ig kappa chain V-I region Roy		1	7	4	4	6	6	6	7	5	6	5	4	6	5	5	5	5	6	6	6	6	5	3	3	3	4	2	3	3	2	3	3	3	2	2	3	3	3	3	2	3	3	3	4	2	3	3
P01763	Ig heavy chain V-III region WEA		1	6	4	4	6	5	5	5	5	6	6	6	5	6	5	5	6	6	6	5	5	6	4	4	4	4	4	4	4	4	4	4	4	4	4	4	4	4	4	4	4	4	4	4	4	4	4
P01701	Ig lambda chain V-I region NEW		1	5	4	4	5	3	5	5	5	4	5	4	3	4	5	4	4	3	5	5	5	5	4	2	4	4	4	3	4	3	2	3	4	3	3	2	4	4	4	4	4	2	4	4	4	3	4
P01706	Ig lambda chain V-II region BOH		1	3	3	3	3	3	2	2	3	2	2	2	1	2	2	1	2	0	2	2	2	2	3	3	2	2	3	2	2	2	1	2	2	1	2	0	2	2	2	2	3	3	2	2	3	2	2
A0A0G2JRQ6			1	6	3	3	5	5	5	5	6	6	6	6	5	6	6	5	5	5	6	5	5	6	3	3	2	3	3	3	3	3	2	3	3	2	3	3	3	3	2	3	3	3	2	3	3	3	3
P01708	Ig lambda chain V-II region BUR		1	5	3	3	2	2	2	5	2	3	3	3	3	2	3	3	4	2	2	2	2	3	2	2	2	3	2	2	2	2	2	2	2	2	2	2	2	2	2	2	2	2	2	3	2	2	2
P06309	Ig kappa chain V-II region GM607		1	10	1	1	6	8	7	7	7	8	9	6	7	9	8	9	8	4	9	8	8	7	0	0	0	0	0	0	1	0	0	0	0	0	0	0	0	0	0	0	0	0	0	0	0	0	1
P01710	Ig lambda chain V-II region BO		1	6	4	4	2	2	1	4	1	3	2	3	2	1	4	3	4	1	2	2	3	3	2	2	1	2	1	2	1	2	1	1	3	2	2	1	2	2	3	2	2	2	1	2	1	2	1
P01780	Ig heavy chain V-III region JON		1	4	2	2	4	3	3	4	3	3	4	3	2	3	3	4	4	3	4	4	4	3	2	2	2	2	2	2	2	2	2	2	2	2	2	2	2	2	2	2	2	2	2	2	2	2	2
P01607	Ig kappa chain V-I region Rei		1	5	2	2	4	5	4	5	5	5	3	3	3	3	4	5	4	4	4	5	4	5	1	2	1	2	2	2	1	1	0	1	2	2	1	1	1	2	1	2	1	2	1	2	2	2	1
P01601	Ig kappa chain V-I region HK101		1	9	1	1	6	7	8	7	7	7	9	8	7	7	7	8	6	5	9	6	8	8	0	0	0	0	0	0	1	1	0	0	0	0	1	0	1	0	0	0	0	0	0	0	0	0	1
P01593	Ig kappa chain V-I region AG		1	6	2	2	5	4	4	5	4	3	3	5	6	5	5	5	5	4	6	6	6	5	2	2	2	2	1	1	1	2	2	2	2	2	2	2	2	2	2	2	2	2	2	2	1	1	1
P01699	Ig lambda chain V-I region VOR		1	4	2	2	3	3	2	3	3	3	2	2	2	3	2	2	2	3	3	3	2	3	1	1	1	1	1	1	1	1	1	2	1	1	1	1	1	1	1	1	1	1	1	1	1	1	1
E7ETN3;Q5ST52			2	45	1	0	32	40	36	35	34	38	32	36	37	36	37	35	37	38	36	33	41	34	0	0	0	0	0	0	0	0	1	0	1	0	0	1	1	0	1	0	0	0	0	0	0	0	0
P01707	Ig lambda chain V-II region TRO		1	5	3	3	3	3	3	3	3	3	4	4	4	3	4	4	4	4	3	4	3	5	2	2	2	2	2	2	2	2	2	2	2	2	2	3	2	3	2	3	2	2	2	2	2	2	2
P01762	Ig heavy chain V-III region TRO		1	4	3	3	4	3	3	3	3	4	4	4	3	4	3	3	4	4	4	3	3	4	3	3	3	3	3	3	3	3	3	3	3	3	3	3	3	3	3	3	3	3	3	3	3	3	3
P01597	Ig kappa chain V-I region DEE		1	3	2	2	3	2	3	2	3	2	3	2	2	3	3	3	2	2	2	2	2	3	2	1	2	1	2	1	2	1	1	2	2	2	1	1	1	1	1	2	2	1	2	1	2	1	2
P01766;P01777	Ig heavy chain V-III region BRO		2	7	2	1	7	5	5	6	4	5	7	6	4	6	5	6	7	6	7	6	6	6	2	2	2	2	1	1	2	2	2	2	2	2	2	2	2	2	2	2	1	1	1	1	0	0	1
P01773	Ig heavy chain V-III region BUR		1	3	2	2	3	3	2	2	2	3	2	1	3	2	3	3	3	3	2	2	3	3	2	2	1	1	1	2	1	0	2	1	2	2	2	2	1	1	2	2	2	2	1	1	1	2	1
P01825	Ig heavy chain V-II region NEWM		1	5	2	2	5	5	5	4	4	5	4	5	5	5	5	4	4	5	4	4	5	4	2	2	2	1	1	2	1	2	2	2	2	1	1	2	1	1	2	1	2	2	2	1	1	2	1
P01744	Ig heavy chain V-I region ND		1	1	1	1	1	1	1	1	1	1	1	1	1	0	1	1	1	1	1	1	1	1	1	1	1	1	1	1	1	1	1	0	1	1	1	1	1	1	1	1	1	1	1	1	1	1	1
Q9Y493-2			1	1	1	1	1	1	1	0	1	1	1	1	0	1	1	1	1	0	1	0	1	0	1	1	1	0	1	1	1	1	0	1	1	1	1	0	1	0	1	0	1	1	1	0	1	1	1
A0A087WW49			1	7	2	0	4	5	6	4	5	5	5	5	4	4	6	5	5	4	4	5	5	5	0	1	1	0	0	0	0	0	0	0	1	0	0	0	0	0	0	0	0	0	0	0	0	0	0
Q96E11-7;Q96E11-6			2	1	1	1	0	0	0	1	0	0	0	0	0	0	0	0	0	0	0	0	0	0	0	0	0	1	0	0	0	0	0	0	0	0	0	0	0	0	0	0	0	0	0	1	0	0	0
P01715	Ig lambda chain V-IV region Bau		1	4	2	2	2	2	4	2	2	2	3	2	2	3	3	2	2	2	2	2	2	3	0	0	2	0	0	0	1	0	0	1	1	0	0	0	0	0	0	1	0	0	2	0	0	0	1
P01700	Ig lambda chain V-I region HA		1	10	3	4	6	6	6	7	5	6	7	6	6	5	7	7	7	5	5	6	6	7	1	1	1	1	0	0	1	0	0	0	1	1	0	0	0	1	1	1	2	2	2	2	1	1	2
P01712	Ig lambda chain V-II region WIN		1	5	1	1	2	2	3	4	2	4	3	4	4	2	3	4	5	2	3	3	3	4	0	0	1	1	0	1	0	1	1	0	0	1	1	0	1	1	1	1	0	0	1	1	0	1	0
P01596	Ig kappa chain V-I region CAR		1	4	1	1	4	4	4	4	4	3	3	4	4	4	3	4	3	3	4	4	4	4	1	1	1	1	1	0	0	1	1	1	0	1	0	0	1	1	1	1	1	1	1	1	1	0	0
P01703	Ig lambda chain V-I region NEWM		1	3	1	2	3	3	3	3	3	3	3	3	2	2	3	2	2	2	2	3	2	3	1	1	1	1	1	1	1	1	0	0	1	0	0	0	0	1	0	1	2	2	2	2	2	2	2
P01818	Ig heavy chain V-II region HE		1	1	1	1	1	1	1	1	0	1	1	1	0	1	1	1	0	0	1	1	0	1	1	1	1	1	0	1	1	1	0	1	1	1	0	0	1	1	0	1	1	1	1	1	0	1	1
P01776	Ig heavy chain V-III region WAS		1	3	1	1	2	2	2	2	2	1	3	2	1	1	3	3	2	2	2	3	3	2	0	1	1	0	0	0	1	1	0	0	1	1	0	0	0	1	1	0	0	1	1	0	0	0	1
P06317	Ig lambda chain V-VI region SUT		1	4	1	1	1	1	1	3	0	2	1	2	1	1	3	1	3	0	1	1	0	2	0	0	0	0	0	0	0	0	0	0	1	0	0	0	0	1	0	0	0	0	0	0	0	0	0
P80362	Ig kappa chain V-I region WAT		1	6	1	1	6	6	6	6	5	6	4	5	5	5	5	6	6	6	6	6	6	6	1	1	1	1	0	1	0	1	0	1	1	1	1	1	1	1	1	1	1	1	1	1	0	1	0
Q13148-4			1	1	1	1	1	1	1	1	1	0	1	1	1	1	1	1	1	1	1	1	1	1	1	1	1	1	1	0	1	1	1	1	1	1	1	1	1	1	1	1	1	1	1	1	1	0	1
[truncated: 57 more columns]

## Sheet: t-test
t-test Significant	Protein IDs	Protein names	Gene names	p value	[PV]/[N]	Peptides	Razor + unique peptides	Unique peptides	TP_N1	TP_N2	TP_N3	TP_N4	TP_N5	TP_N6	TP_N7	TP_N8	TP_N9	TP_PV1	TP_PV2	TP_PV3	TP_PV4	TP_PV5	TP_PV6	TP_PV7	TP_PV8	TP_PV9
+	P61769;H0YL18;H0YLF3;F5H6I0	Beta-2-microglobulin;Beta-2-microglobulin form pI 5.3;Beta-2-microglobulin	B2M	2.0795e-07	2.72877	6	6	6	3.89999e-05	3.18001e-05	4.63999e-05	2.35e-05	3.46e-05	4.71001e-05	2.98999e-05	3.34001e-05	4.09999e-05	0.000138486	0.000122256	7.16e-05	8.97997e-05	9.09e-05	0.000135199	9.57001e-05	6.31e-05	9.37001e-05
+	P49913;J3KNB4	Cathelicidin antimicrobial peptide;Antibacterial protein FALL-39;Antibacterial protein LL-37	CAMP	4.60721e-06	4.85149	5	5	5	1.11e-05	7.51998e-06	1.03e-05	1.45e-05	1.74999e-05	1.6e-05	1.28e-05	1.31e-05	1.81e-05	0.000104875	6.27002e-05	9.33002e-05	0.000110275	4.69001e-05	3.36e-05	0.000118947	1.73e-05	7.18999e-05
+	P03950	Angiogenin	ANG	1.97037e-05	5.40897	3	3	3	2.46e-06	2.25001e-06	1.83001e-06	1.36e-06	1.35e-06	2.10999e-06	4.19999e-07	1.73e-06	8.44998e-06	1.22e-05	9.60003e-06	1.04e-05	1.29e-05	1.67e-05	5.14e-06	1.1e-05	7.80998e-06	8.24002e-06
+	Q9Y251;Q9Y251-2;Q9Y251-3;Q9Y251-4;D6RAQ1;D6RHG4	Heparanase;Heparanase 8 kDa subunit;Heparanase 50 kDa subunit	HPSE	2.10609e-05	11.2559	11	11	11	3.62e-06	6.13001e-06	3.18e-06	4.34e-07	7.08e-06	2.64e-06	n.d.	3.73001e-06	2.37e-06	8.66999e-05	5.65999e-05	5.00001e-05	5.71e-05	8.24002e-06	2.35e-05	5.60001e-05	1.69e-05	1.66e-05
+	P02753;Q5VY30;A0A0C4DGV7	Retinol-binding protein 4;Plasma retinol-binding protein(1-182);Plasma retinol-binding protein(1-181);Plasma retinol-binding protein(1-179);Plasma retinol-binding protein(1-176)	RBP4	0.000227447	2.06759	13	13	13	0.000195028	0.000137809	8.97997e-05	0.000167222	0.000106947	0.00017549	8.66999e-05	7.47001e-05	9.17998e-05	0.000221515	0.000397152	0.000194858	0.00018078	0.000344966	0.000211985	0.000188831	0.000220666	0.000329314
+	P02760;S4R3Y4;CON__P00978	Protein AMBP;Alpha-1-microglobulin;Inter-alpha-trypsin inhibitor light chain;Trypstatin	AMBP	0.000229643	1.8115	17	17	9	0.000285162	0.000522946	0.000568225	0.000260159	0.000302051	0.00027526	0.000269649	0.000323535	0.000393159	0.000491075	0.000808021	0.00048218	0.000505409	0.000868347	0.000572931	0.000834009	0.000552806	0.000595401
+	P02647;F8W696;CON__P15497	Apolipoprotein A-I;Proapolipoprotein A-I;Truncated apolipoprotein A-I	APOA1	0.000266303	0.728385	41	41	41	0.0339844	0.0203599	0.0230045	0.0262787	0.0263905	0.0240213	0.0289772	0.0273146	0.0314636	0.0206199	0.0168469	0.0206632	0.0204663	0.0185077	0.0200907	0.0157911	0.0244541	0.0180665
+	P61626;F8VV32;A0A0B4J259	Lysozyme C;Lysozyme	LYZ	0.000290209	4.20666	8	8	8	7.30999e-06	1.48e-05	2.53001e-05	1.84999e-05	1.15e-05	1.56e-05	8.58001e-06	4.74e-06	1.35e-05	0.000129093	3.27e-05	4.55999e-05	2.54e-05	2.96999e-05	4.03e-05	6.24002e-05	2.37001e-05	0.00023773
+	P02786;G3V0E5;H7C3V5;F8WBE5	Transferrin receptor protein 1;Transferrin receptor protein 1, serum form	TFRC	0.000327133	12.9993	19	19	19	3.05999e-07	9.50001e-06	4.36999e-06	1.52e-05	1.78e-06	1.16e-06	2.40001e-06	2.8e-06	1.59e-05	0.000171753	0.000184873	0.000117874	1.63e-05	4.33001e-05	3.91001e-05	8.41999e-06	1.75999e-05	2.94999e-05
+	P18428	Lipopolysaccharide-binding protein	LBP	0.000779435	2.09437	12	12	12	6.19e-05	0.000189491	0.00017864	7.68998e-05	6.99998e-05	8.06e-05	8.16001e-05	5.74e-05	7.5e-05	0.000178122	0.000279588	0.000232805	0.000170484	0.00016205	0.000177115	0.000118835	0.000126287	0.000290835
+	P27918;E9PAQ1;C9J7V5	Properdin	CFP	0.000879837	1.93108	19	19	19	0.000319501	0.000269621	0.000266093	0.000345451	0.000257589	0.000437849	0.000384345	0.000492411	0.000886261	0.000939526	0.000657756	0.000857396	0.000612408	0.00117198	0.00065309	0.000500768	0.000527958	0.000851917
+	C9JF17;P05090;C9JX71;F8WBT9	Apolipoprotein D	APOD	0.000963902	0.604038	13	13	13	0.00241197	0.00126317	0.00135265	0.0013203	0.00196575	0.0014942	0.00155076	0.00175041	0.000980408	0.000727467	0.0007015	0.000790608	0.000897681	0.00100476	0.000702351	0.00124933	0.0014983	0.000951657
+	Q14112;A0A0A0MTL9;Q14112-2;A0A087WZP6;H0YJV3	Nidogen-2	NID2	0.00098458	2.70735	6	6	6	3.40001e-06	1.41e-06	2.47e-06	1.6e-06	4.79001e-06	4.30001e-06	2.57e-06	2.44999e-06	6.58e-06	6.51998e-06	9.20003e-06	n.d.	1.19e-05	n.d.	1.09e-05	1.18e-05	5.74999e-06	3.79e-06
+	P10909;P10909-4;P10909-5;P10909-2;P10909-3;H0YC35;H0YLK8;E7ERK6;H0YAS8	Clusterin;Clusterin beta chain;Clusterin alpha chain;Clusterin	CLU	0.00113771	0.753577	19	19	10	0.001826	0.00181224	0.00158567	0.00159562	0.0014946	0.00132865	0.001992	0.00214598	0.00163426	0.00108918	0.00121467	0.00119512	0.00121995	0.00121758	0.00108563	0.00144368	0.00176914	0.00139784
+	P18206;P18206-2;Q5JQ13;P18206-3	Vinculin	VCL	0.00121094	3.19852	13	13	13	2.33e-05	1.47e-05	1.91e-05	9.44001e-06	1.29e-05	2.97001e-06	4.24001e-06	3.37999e-06	4.98001e-06	3.31e-05	2.13e-05	4.05e-05	4.7e-05	2.43001e-05	3.96e-05	1.5e-05	1.84001e-05	1.66e-05
+	P02745;X6RLJ0	Complement C1q subcomponent subunit A	C1QA	0.00122892	1.46881	18	18	18	0.00171548	0.00188173	0.00145607	0.00308824	0.0015596	0.00202714	0.00188033	0.00236335	0.00294001	0.00271271	0.00362766	0.00276815	0.00240957	0.00345683	0.00318995	0.00298812	0.00274192	0.00321716
+	Q5TEC6	Histone H3	HIST2H3PS2	0.00124525	4.18669	4	4	1	6.78999e-06	4.17e-06	2.72e-06	5.94002e-06	2.07e-06	1.85e-06	8.63998e-06	1.71e-05	4.37999e-06	3.10999e-05	1.96e-05	1.86e-05	1.51e-05	8.59001e-05	2.29999e-05	7.92999e-06	4.86999e-06	3.43e-05
+	P10124	Serglycin	SRGN	0.00126784	2.37144	5	5	5	1.73e-05	2.27e-05	2.66001e-05	2.78999e-05	2.58e-05	4.53e-05	2.22e-05	3e-05	4.36999e-05	0.000132266	0.000131214	4.63999e-05	9.42002e-05	2.96001e-05	5.72998e-05	0.000110349	5.35999e-05	3.09001e-05
+	Q13201;E7EPG1;Q13201-2	Multimerin-1;Platelet glycoprotein Ia*;155 kDa platelet multimerin	MMRN1	0.0018151	3.09768	32	32	32	2.74001e-05	4.27001e-05	1.55e-05	5.35001e-05	6.68001e-05	6.96002e-05	4.93001e-05	9.74999e-05	0.000153074	0.000447747	0.00025534	9.69003e-05	0.000221134	6.47999e-05	0.000132022	0.000281622	0.000138131	0.00010691
+	P62805	Histone H4	HIST1H4A	0.00198992	5.4231	5	5	5	9.62001e-06	3.37999e-06	n.d.	1.14e-05	2.89999e-06	4.79001e-06	2.95001e-06	2.2e-05	1.38e-06	3.31999e-05	1.74999e-05	4.17001e-05	8.27001e-06	0.000105128	1.87e-05	0.000103197	7.32002e-06	3.20999e-05
+	Q15582;H0Y8L3;S4R3C6;H0Y9D7;H0YAB8;H0Y8M8	Transforming growth factor-beta-induced protein ig-h3	TGFBI	0.00218377	1.96295	12	12	12	9.45003e-06	2.54e-05	1.41e-05	2.77001e-05	1.33e-05	1.23e-05	2.84e-05	1.34e-05	1.9e-05	2.5e-05	7.00998e-05	4.05e-05	3.07e-05	2.59e-05	4.59999e-05	3.22999e-05	1.87e-05	3.06e-05
+	P02652;V9GYM3;V9GYG9;V9GYE3;V9GYS1;V9GYC1	Apolipoprotein A-II;Proapolipoprotein A-II;Truncated apolipoprotein A-II	APOA2	0.00242631	0.707407	11	11	11	0.00248002	0.00180257	0.00154481	0.00145133	0.00233894	0.00171022	0.0019821	0.00258539	0.00276652	0.00179468	0.00107979	0.00131435	0.00144804	0.00140899	0.00134747	0.00129884	0.00186154	0.00148934
+	P10643;CON__Q29RQ1	Complement component C7	C7	0.00247567	1.71214	47	47	47	0.00112145	0.00173384	0.00103862	0.00106417	0.000771658	0.000585384	0.0010084	0.00148986	0.000947445	0.00204771	0.00300352	0.00209873	0.00121941	0.00209397	0.00202912	0.00144898	0.00109132	0.001652
+	P14151;P14151-2	L-selectin	SELL	0.00277249	4.18303	4	4	4	5.66999e-07	2.52001e-06	3.28e-07	2.53e-06	2.30999e-06	3.23001e-06	1.63e-06	1.53e-06	7.1e-06	1.59e-05	1.53e-05	1.69e-05	8.66001e-06	2.12999e-06	6.05001e-06	6.83001e-06	2.10999e-06	9.29e-06
+	P02810;A0A087WYF5;A0A0A0MT31;A0A087WYT0;A0A087WV42;A0A087WZY1	Salivary acidic proline-rich phosphoprotein 1/2;Salivary acidic proline-rich phosphoprotein 1/2;Salivary acidic proline-rich phosphoprotein 3/4;Peptide P-C	PRH1	0.00285491	0.304997	3	3	3	3.23001e-06	3.14001e-06	5.14e-06	5.08e-06	1.12e-06	2.40001e-06	6.96001e-06	3.63e-06	1.47e-06	1.59e-06	6.34002e-07	3.44e-07	2.99e-07	n.d.	1.42e-06	1.76e-06	2.44e-06	1.01e-06
+	P40197	Platelet glycoprotein V	GP5	0.00287308	2.31267	11	11	11	1.58e-05	2.1e-05	1.11e-05	1.24e-05	8.69001e-06	8.94002e-06	7.80998e-06	1.49e-05	9.96997e-06	4.72001e-05	2.22e-05	1.62e-05	3.49001e-05	8.20003e-06	5.91001e-05	4.27001e-05	3.75999e-05	1.69e-05
+	P23142-4;B1AHL2	Fibulin-1	FBLN1	0.00339816	0.535333	20	7	7	0.000114283	0.000135156	0.00014877	0.000230108	0.000217828	0.000223976	0.000352923	0.000261124	0.000285382	8.66002e-05	0.000184535	9.65001e-05	0.000174745	5.38998e-05	7.80999e-05	0.000143501	0.000124082	0.000121288
+	P05067;P05067-8;E9PG40;P05067-7;P05067-11;P05067-9;P05067-4;H7C0V9;A0A0A0MRG2;P05067-10;P05067-3;P05067-5;P05067-6;H7C2L2;P05067-2	Amyloid beta A4 protein;N-APP;Soluble APP-alpha;Soluble APP-beta;C99;Beta-amyloid protein 42;Beta-amyloid protein 40;C83;P3(42);P3(40);C80;Gamma-secretase C-terminal fragment 59;Gamma-secretase C-terminal fragment 57;Gamma-secretase C-terminal fragment 50;C31	APP	0.00342221	2.58945	12	12	11	2.37001e-05	4.42001e-05	4.34999e-05	5.91001e-05	5.38002e-05	4.59999e-05	2.18e-05	0.000104199	7.30002e-05	0.000191334	0.00022277	0.000102467	0.000270236	5.38002e-05	0.000117523	0.000202099	0.000101745	3.76999e-05
+	P02788;E7ER44;P02788-2;E7EQB2;C9JCF5	Lactotransferrin;Lactoferricin-H;Kaliocin-1;Lactoferroxin-A;Lactoferroxin-B;Lactoferroxin-C	LTF	0.0036752	4.04138	23	23	21	1.51e-05	1.94001e-05	1.43e-05	8.25999e-05	2.09e-05	2.15001e-05	2.93e-05	2.62001e-05	2.1e-05	0.000115346	0.000107243	7.58001e-05	8.54003e-05	2.31e-05	4.36999e-05	3.69e-05	0.000995815	0.000242681
+	P05121;P05121-2	Plasminogen activator inhibitor 1	SERPINE1	0.00385545	5.9191	6	6	6	2.74999e-06	2.77e-06	4.24001e-06	8.15999e-07	2.39e-06	3.08e-06	1.22e-06	2.19999e-06	6.71002e-07	2.71e-05	2.78999e-05	1.22e-05	5.35001e-05	1.28e-06	1.66e-05	2.33e-05	1.65001e-05	7.72999e-07
+	P04196	Histidine-rich glycoprotein	HRG	0.0039677	1.48214	22	22	22	0.00107688	0.00149621	0.00109663	0.00108883	0.000776514	0.000913043	0.00128752	0.00128935	0.00108608	0.00124113	0.00200851	0.00255439	0.00204352	0.00111873	0.00186009	0.0011376	0.00185854	0.00148262
+	Q08380;K7EP36;K7ESM3;K7EKQ5;K7ERZ6;K7EJY8;K7EJD3;K7ES75;K7EN99;K7EQT9	Galectin-3-binding protein	LGALS3BP	0.00411526	1.86546	27	27	27	0.000274178	0.000466754	0.000567395	0.000752542	0.000327434	0.000235725	0.000223175	0.000341653	0.00061078	0.000701864	0.000867698	0.000542932	0.00086774	0.00144397	0.000416187	0.000735682	0.000622327	0.000680683
+	P80108;P80108-2	Phosphatidylinositol-glycan-specific phospholipase D	GPLD1	0.00461465	0.49788	9	9	9	2.43001e-05	1.72e-05	7.17997e-06	1.49e-05	1.74e-05	1.67e-05	2.62001e-05	2.6e-05	3.00999e-05	1.04e-05	1.1e-05	4.75999e-06	3.88001e-06	1.09e-05	1.61e-05	1.01e-05	1.34e-05	9.97999e-06
+	Q9UM47;M0R3C9	Neurogenic locus notch homolog protein 3;Notch 3 extracellular truncation;Notch 3 intracellular domain	NOTCH3	0.00533924	4.3084	8	8	8	5.61999e-06	8.54e-07	1.35e-06	7.77002e-06	2.33e-06	4.04999e-06	1.72e-05	2.76e-05	1.51e-05	3.65999e-05	2.93e-05	3.27e-05	3.91999e-05	1.63e-05	4.72001e-05	7.06999e-06	9.47003e-06	2.46e-05
+	P30041	Peroxiredoxin-6	PRDX6	0.00545903	0.439449	4	4	4	9.27997e-05	0.000139511	8.63e-05	0.000151222	0.000291855	9.98e-05	0.000270508	0.000111287	n.d.	6.54e-05	7.34998e-05	7.62e-05	6.31998e-05	2.04e-05	2.88e-05	0.000102431	0.000103102	8.82998e-05
+	P02776	Platelet factor 4;Platelet factor 4, short form	PF4	0.00561197	1.82816	7	7	3	0.00101137	0.00109642	0.000976775	0.00138578	0.00134923	0.00190699	0.00146389	0.00134869	0.00148025	0.0041324	0.0033303	0.00240627	0.00323135	0.000809377	0.00313289	0.00336148	0.00208833	0.00135161
+	Q96PD5;Q96PD5-2;CON__ENSEMBL:ENSBTAP00000016285	N-acetylmuramoyl-L-alanine amidase	PGLYRP2	0.00592394	1.53765	17	17	15	0.000143772	0.000128586	8.78998e-05	0.000213184	0.000108024	0.000139154	0.000124093	0.00015592	0.000155054	0.000385228	0.000234441	0.00019475	0.000121933	0.000186177	0.000242649	0.00015435	0.000239597	0.000209522
+	Q06033;Q06033-2;A0A087WW43;E7ET33;CON__Q0V8M9	Inter-alpha-trypsin inhibitor heavy chain H3	ITIH3	0.00610088	1.87801	29	29	29	8.05001e-05	0.000195694	0.000362659	0.000110001	0.000149204	0.00018445	0.000145824	0.000188525	0.000152953	0.00031474	0.000493514	0.000392307	0.000188642	0.000445959	0.000252556	0.000140764	0.000257618	0.00045013
	P11166;A0A0D9SFK9	Solute carrier family 2, facilitated glucose transporter member 1	SLC2A1	0.00743892	4.017	6	6	6	4.12001e-06	n.d.	7.81002e-07	4.31999e-06	1.59e-06	2.41001e-06	3.28e-07	1.98e-06	1.37e-06	2.31e-05	7.76001e-06	n.d.	1.62e-05	5.94002e-06	n.d.	3.54e-06	2.76e-06	2.93e-06
	P12111;E7ENL6;P12111-4;P12111-2;P12111-3;P12111-5;C9JNG9	Collagen alpha-3(VI) chain	COL6A3	0.00780732	1.54841	26	26	26	2.64e-05	2.75e-05	2.91e-05	4.33001e-05	2.27999e-05	2.63e-05	3.69999e-05	3.23999e-05	5.86e-05	6.60002e-05	9.63998e-05	3.45001e-05	4.7e-05	4.99e-05	4.23001e-05	5.59001e-05	4.23999e-05	3.81999e-05
	P02775	Platelet basic protein;Connective tissue-activating peptide III;TC-2;Connective tissue-activating peptide III(1-81);Beta-thromboglobulin;Neutrophil-activating peptide 2(74);Neutrophil-activating peptide 2(73);Neutrophil-activating peptide 2;TC-1;Neutrophil-activating peptide 2(1-66);Neutrophil-activating peptide 2(1-63)	PPBP	0.00782343	2.35151	7	7	7	0.000164132	0.000267682	0.000241855	0.00015482	0.000332412	0.000335035	0.000278534	0.000473499	0.000403722	0.00135878	0.000838396	0.00058848	0.00123636	0.000112445	0.000741678	0.000815742	0.000957095	0.000397392
	Q99784;Q99784-5;Q99784-3;F5GZQ2;F8W870;F5H810;Q99784-2;H0YFB9;Q99784-4	Noelin	OLFM1	0.007902	2.14823	4	4	4	2.10999e-06	4.44e-06	7.95002e-06	9.73998e-06	5.02e-06	3.24001e-06	6.18001e-06	6.91001e-06	4.06e-06	1.46e-05	2.48e-05	1.46e-05	4.30001e-06	5.85999e-06	1.09e-05	1.32e-05	5.81e-06	1.79e-05
	Q6UX71;Q6UX71-2	Plexin domain-containing protein 2	PLXDC2	0.00803495	2.45627	3	3	3	1.68e-06	4.69999e-07	1.37e-06	1.90999e-06	2.29e-07	8.23002e-07	8.96999e-07	1.07e-06	4.60001e-07	2.19e-06	9.60002e-07	1.64e-06	1.68999e-06	1.38e-06	5.96999e-06	1.28e-06	2.70999e-06	3.35999e-06
	P01040;C9J0E4	Cystatin-A;Cystatin-A, N-terminally processed	CSTA	0.00822717	0.303199	4	4	4	1.97001e-05	1.22e-05	9.10001e-06	1.66e-05	1.91e-05	6.69999e-06	2.67e-05	4.31999e-06	1.21e-05	1.56e-05	1.65e-06	1.1e-05	8.55998e-07	3.39001e-06	3.87001e-06	1.12e-05	1.17e-06	3.37e-06
	P33778;Q99880;Q93079;Q16778;Q99879;Q99877;Q5QNW6;P58876;O60814;Q8N257;P62807;P23527;P57053;P06899;U3KQK0;Q5QNW6-2;Q96A08	Histone H2B type 1-B;Histone H2B type 1-L;Histone H2B type 1-H;Histone H2B type 2-E;Histone H2B type 1-M;Histone H2B type 1-N;Histone H2B type 2-F;Histone H2B type 1-D;Histone H2B type 1-K;Histone H2B type 3-B;Histone H2B type 1-C/E/F/G/I;Histone H2B type 1-O;Histone H2B type F-S;Histone H2B type 1-J;Histone H2B;Histone H2B type 1-A	HIST1H2BB;HIST1H2BL;HIST1H2BH;HIST2H2BE;HIST1H2BM;HIST1H2BN;HIST2H2BF;HIST1H2BD;HIST1H2BK;HIST3H2BB;HIST1H2BC;HIST1H2BO;H2BFS;HIST1H2BJ;HIST1H2BA	0.00861015	5.24155	3	3	3	3.77001e-07	1.23e-06	1.43e-07	1.57e-06	n.d.	n.d.	1.77e-06	3.67e-06	1.37e-06	1.34e-05	2.69e-06	9.37e-06	2.5e-06	3.37e-05	3.80999e-06	1.53e-06	1.6e-06	1.02e-05
	Q03591;B1AKG0	Complement factor H-related protein 1	CFHR1	0.0103838	1.87589	21	13	5	0.000243809	0.000701014	0.000421722	0.000624925	0.00051078	0.0006596	0.000412048	0.000625831	0.00174689	0.00145217	0.00154591	0.00106148	0.0013177	0.00100015	0.000957354	0.000826779	0.000493449	0.0016032
	Q12805;Q12805-2;Q12805-4;Q12805-3;Q12805-5;Q580Q6;C9JQX7;C9J4J8;C9JPZ9;C9JUM4	EGF-containing fibulin-like extracellular matrix protein 1	EFEMP1	0.0113329	2.27425	12	12	12	6.84001e-06	5.70999e-06	1.2e-05	7.6e-06	1.28e-05	2.15001e-05	2.14e-05	2.48999e-05	3.88001e-05	4.41001e-05	5.17999e-05	2.58e-05	2.08e-05	9.16998e-06	4.82999e-05	4.7e-05	3.34001e-05	3.86999e-05
	P02748;CON__Q3MHN2	Complement component C9;Complement component C9a;Complement component C9b	C9	0.0116374	1.6137	32	32	32	0.00125661	0.00203756	0.0024283	0.000813105	0.0007192	0.000791282	0.00108576	0.00105341	0.00118407	0.00190324	0.00248293	0.00275698	0.00169721	0.00217538	0.00157504	0.00105885	0.0016741	0.00215271
	P69905	Hemoglobin subunit alpha	HBA1	0.0119159	0.27572	15	15	3	0.0114863	0.000622236	0.00253984	0.00266579	0.00519268	0.000742171	0.00902175	0.00223183	0.00070919	0.00174691	0.000559288	0.000232528	0.00156244	0.000374941	0.000254364	0.000522754	0.000682994	0.00202893
	P00740;P00740-2	Coagulation factor IX;Coagulation factor IXa light chain;Coagulation factor IXa heavy chain	F9	0.0124283	1.40967	13	13	13	8.31001e-05	9.72003e-05	5.84001e-05	5.50999e-05	3.81e-05	5.78e-05	4.93001e-05	7.73001e-05	6.96002e-05	8.49999e-05	5.07002e-05	0.000111534	8.93e-05	0.000104401	9.02002e-05	0.000100149	8.99997e-05	9.16002e-05
	P55058;P55058-4;P55058-3;P55058-2	Phospholipid transfer protein	PLTP	0.0126455	1.44762	12	12	12	5.08001e-05	8.10999e-05	0.000107214	6.70999e-05	4.86001e-05	3.67e-05	5.81001e-05	8.59001e-05	8.06e-05	6.94002e-05	8.42999e-05	9.46997e-05	0.000109607	0.0001	9.69003e-05	0.000132683	7.14999e-05	0.00010635
	P00488;Q9NQP5;A6PVK5;H0Y4W5;H0Y796	Coagulation factor XIII A chain	F13A1	0.0130362	2.14811	23	23	23	2.96001e-05	2.85999e-05	4.23001e-05	5.2e-05	8.77002e-05	0.000166467	4.17999e-05	7.58001e-05	8.06e-05	0.000199481	0.000160694	6.56002e-05	0.000253594	0.000168616	0.000200097	7.43999e-05	0.000107921	4.68001e-05
	P13796;P13797;A0A0A0MSQ0;P13796-2;P13797-3;P13797-2;Q5TBN3;Q14651;U3KQI3;C9JAM8	Plastin-2	LCP1	0.0132	1.83427	11	11	11	5.49001e-06	6.51998e-06	9.80997e-06	3.54e-06	2.61e-06	5.24001e-06	3.79e-06	4.53999e-06	3.09e-06	1.03e-05	1.36e-05	1.59e-05	5.96999e-06	4.07e-06	5.19999e-06	7.04998e-06	6.56998e-06	1.63e-05
	Q13790	Apolipoprotein F	APOF	0.0136116	0.596731	5	5	5	0.000234663	0.000174487	0.000133732	0.000159899	0.000173766	0.000255395	0.000158743	0.000181094	0.000241322	5.07002e-05	0.000105104	0.000163955	0.000162014	0.000223334	7.61002e-05	6.20001e-05	0.000176034	9.84998e-05
	P11021;P34931;E9PI65;E9PLF4;Q53FA3	78 kDa glucose-regulated protein	HSPA5	0.0136173	1.51767	17	17	16	2.73e-05	5.29001e-05	5.10001e-05	3.51999e-05	5.00001e-05	2.15001e-05	2.44e-05	3.65999e-05	2.2e-05	4.86001e-05	7.00998e-05	6.15002e-05	7.04999e-05	3.86e-05	3.48001e-05	3.89e-05	5.17999e-05	5.85002e-05
	V9GYE7;P36980;P36980-2	Complement factor H-related protein 2	CFHR2	0.0139358	2.42375	16	9	LFQ	1.68e-05	6.98999e-05	0.000173814	7.20002e-05	0.000241175	0.000141153	0.000123142	0.000237583	0.000288504	0.000275097	0.000285663	0.000226939	0.000305138	0.000612255	0.000163103	0.000341248	0.000205928	0.0003192
	P22792	Carboxypeptidase N subunit 2	CPN2	0.0148848	0.687734	14	14	14	0.000121623	0.000150626	0.000139117	0.000158781	0.000103015	9.17998e-05	9.82999e-05	0.000139401	0.000126953	7.79998e-05	5.17999e-05	6.43001e-05	7.23002e-05	8.96001e-05	6.73002e-05	0.000108896	0.000175688	0.000105739
	P05164;P05164-2;P05164-3;J3QSF7	Myeloperoxidase;Myeloperoxidase;89 kDa myeloperoxidase;84 kDa myeloperoxidase;Myeloperoxidase light chain;Myeloperoxidase heavy chain	MPO	0.015114	3.25628	20	20	17	1.66e-05	2.01001e-05	1.24e-05	3.05e-05	9.43001e-06	1.06e-05	1.29e-05	4.81001e-05	0.000100531	0.000166611	0.00014433	0.000122753	4.58001e-05	4.17001e-05	3.94999e-05	2.92e-05	1.35e-05	0.000368952
	Q9NQ79;A0A0C4DFP6;Q9NQ79-3;Q9NQ79-2;Q5T4F6	Cartilage acidic protein 1	CRTAC1	0.0160042	2.33758	8	8	8	8.37002e-05	4.58999e-05	2.42001e-05	6.16e-05	1.48e-05	2.01001e-05	9.69001e-06	8.90997e-05	5.65e-05	5.28001e-05	0.000109161	8.96001e-05	0.000107732	0.000162399	0.000134646	8.67997e-05	4.08e-05	4.02001e-05
	Q15113	Procollagen C-endopeptidase enhancer 1	PCOLCE	0.0187964	1.7966	11	11	11	2.21001e-05	2.48999e-05	1.46e-05	3.69999e-05	1.45e-05	2.66001e-05	4.09999e-05	4.21e-05	2.71e-05	6.52999e-05	0.000130782	4.79999e-05	5.85002e-05	3.08e-05	3.30001e-05	6.19e-05	2.11999e-05	3.27e-05
	P03951;P03951-2;X6R3B1;D6RB32;H0Y596	Coagulation factor XI;Coagulation factor XIa heavy chain;Coagulation factor XIa light chain	F11	0.0191302	3.43472	12	12	12	7.52998e-07	1.02e-05	3.68001e-06	8.77e-07	8.46998e-06	2e-05	2.07e-06	1.74999e-05	1.05e-05	2.2e-05	1.49e-05	3.46e-05	5.57e-06	2.01999e-05	1.96e-05	1.4e-05	6.53999e-06	4.63999e-05
	P08571;D6RFL4	Monocyte differentiation antigen CD14;Monocyte differentiation antigen CD14, urinary form;Monocyte differentiation antigen CD14, membrane-bound form	CD14	0.0194722	1.43864	8	8	8	1.19e-05	1.84001e-05	1.17e-05	7.44999e-06	9.25003e-06	1.48e-05	1.83e-05	1.26e-05	1.94001e-05	1.36e-05	2.89e-05	1.53e-05	2.01999e-05	2.36001e-05	2.15001e-05	1.29e-05	1.95e-05	1.99e-05
	P07359;A0A0C4DGZ8	Platelet glycoprotein Ib alpha chain;Glycocalicin	GP1BA	0.0202904	2.90014	6	6	6	1.21e-05	3.35999e-06	8.44002e-07	4.04001e-06	8.92003e-06	2.08001e-06	n.d.	4.69e-06	1.17e-05	4.06e-05	1.01e-05	3.85999e-06	7.23999e-06	2.6e-05	3.19001e-05	9.03002e-06	7.89998e-06	1.33e-05
	P02747	Complement C1q subcomponent subunit C	C1QC	0.0210995	1.3105	13	13	13	0.00225765	0.0025989	0.00216267	0.00417108	0.0032555	0.00363464	0.00371913	0.00274986	0.00398498	0.00364623	0.00443264	0.00376264	0.00320288	0.00530847	0.00458323	0.00379551	0.00307219	0.00526581
	P00915;E5RHP7;E5RH81;E5RIF9;E5RG43;E5RFE7;E5RFL2;H0YBE2;E5RGU8;E5RG81;E5RJI8;E5RII2;E5RJF6;E5RHS7	Carbonic anhydrase 1	CA1	0.0215952	0.175297	12	12	12	0.000209001	1.27e-05	3.69e-05	2.94999e-05	2.89e-05	2.17001e-06	7.17998e-05	5.38002e-05	7.16998e-06	2e-05	5.88001e-06	2.09001e-07	1.07e-05	5.60001e-06	4.06e-06	4.06e-06	9.18002e-07	3.51999e-05
	Q08554;Q08554-2	Desmocollin-1	DSC1	0.0221505	0.43062	6	6	6	6.16999e-06	4.37999e-06	6.49999e-06	1.58e-05	9.39999e-06	3.47001e-06	5.86999e-06	5.73999e-06	4.43001e-06	1.48e-05	1.32e-06	9.52003e-07	1.94e-06	1.23e-06	3.74e-06	6.78999e-06	1.89e-06	3.23001e-06
	Q02985;Q02985-2;A0A087WYK9;Q6NSD3;V9GYX2	Complement factor H-related protein 3	CFHR3	0.0229238	2.74168	15	6	2	1.9e-06	2.39e-06	6.65998e-06	3.64e-06	2.34e-05	2.05e-05	2.05e-05	1.51e-05	1.09e-05	3.84001e-05	4.48998e-05	6.67001e-06	2.51999e-05	6.63001e-05	1.46e-05	1.52e-05	2.54e-05	1.44e-05
	P19652	Alpha-1-acid glycoprotein 2	ORM2	0.0235128	0.61616	9	6	6	0.000129715	0.00015798	0.000223399	0.000138457	0.000186569	0.000188965	0.00015211	0.00015544	0.000345044	0.000218233	9.73999e-05	4.33999e-05	9.68002e-05	0.000197627	0.000122354	7.31998e-05	0.000146963	0.000100466
	P07996;P07996-2;CON__Q28194;A8MZG1;P35442	Thrombospondin-1	THBS1	0.0252988	2.17998	75	75	75	0.00125285	0.0021882	0.000799104	0.0020884	0.00224098	0.00356982	0.000619967	0.00275791	0.00407248	0.00889457	0.00582633	0.00186352	0.0109117	0.00178225	0.00314432	0.00713921	0.00222592	0.00301975
	P43652	Afamin	AFM	0.029285	0.717758	22	22	22	0.000203391	0.000174228	0.000170039	0.000183538	0.000204604	0.000144076	0.000212119	0.000300314	0.000261751	0.000226891	8.63999e-05	0.000117137	0.000111901	0.000166256	0.00025838	0.000118424	0.000152848	0.000137554
	P06396-2;A0A0A0MT01;P06396-4;CON__Q3SX14;Q5T0I0;Q5T0H8	Gelsolin	GSN	0.0308511	0.727628	41	41	1	0.00277955	0.00237251	0.00366739	0.00190335	0.00308958	0.0023156	0.00315276	0.002845	0.00199704	0.00131835	0.00208222	0.00167203	0.00325802	0.00115827	0.00163395	0.00263546	0.00254304	0.00177808
	Q04756;D6RAR4;CON__ENSEMBL:ENSBTAP00000023055	Hepatocyte growth factor activator;Hepatocyte growth factor activator short chain;Hepatocyte growth factor activator long chain	HGFAC	0.0309104	0.610751	7	7	7	3.68001e-05	3.30001e-05	1.5e-05	2.5e-05	1.31e-05	2.55001e-05	2.39e-05	1.07e-05	2.11e-05	1.65001e-05	1.24e-05	4.82998e-06	1.19e-05	1.53e-05	2.24999e-05	1.22e-05	2.11999e-05	9.27e-06
	P08185;G3V4V7;G3V350	Corticosteroid-binding globulin	SERPINA6	0.0323507	0.622271	11	11	11	3.20999e-05	4.25999e-05	3.15999e-05	5.2e-05	5.28001e-05	8.93997e-05	6.39999e-05	5.62998e-05	0.000120334	4.69001e-05	1.84999e-05	2.45e-05	1.82e-05	3.47001e-05	5.41001e-05	4.48001e-05	4.61999e-05	4.28e-05
	P13716;P13716-2;B7ZBK6	Delta-aminolevulinic acid dehydratase	ALAD	0.0331496	0.24129	10	10	10	4.2e-05	2.97001e-06	1.23e-05	7.37999e-06	1.65001e-05	1.04e-06	2.65e-05	1.01e-05	1.33e-06	5.45998e-07	2.26999e-06	1.51e-06	1.42e-06	8.13001e-07	n.d.	n.d.	1.84e-06	1.5e-05
	P68871;F8W6P5;CON__Q3SX09;A8MUF7	Hemoglobin subunit beta;LVV-hemorphin-7;Spinorphin	HBB	0.0342263	0.401504	16	16	10	0.0140121	0.00132109	0.00384058	0.00393092	0.00637515	0.00106002	0.00850078	0.00295315	0.000916067	0.0031854	0.000658007	0.000475077	0.00251013	0.000957367	0.000947774	0.00108815	0.00135434	0.00352337
	P15924;P15924-3;P15924-2	Desmoplakin	DSP	0.0344443	1.60498	24	24	24	4.33001e-05	2.18e-05	6.25999e-05	4.74001e-05	2.63e-05	1.91e-05	2.88e-05	3.37999e-05	1.88e-05	6.40998e-05	5.74e-05	6.45998e-05	5.23e-05	1.74999e-05	7.07e-05	6.80998e-05	3.56001e-05	4.88e-05
	P07360;Q5SQ08	Complement component C8 gamma chain	C8G	0.0378139	1.3229	18	18	18	0.00121535	0.000906177	0.00112788	0.000501463	0.000670284	0.000992064	0.000704286	0.0011347	0.000898216	0.000883728	0.00172101	0.00109518	0.000921556	0.00112919	0.00109586	0.00105536	0.00162782	0.00113068
	P06681;A0A0G2JL69;P06681-3;P06681-2;B4DQI1;A0A0G2JIE7;H0Y3H6;E9PDZ0;A0A0G2JK28;H0Y868;Q8N6L6	Complement C2;Complement C2b fragment;Complement C2a fragment	C2	0.0406514	1.65972	26	5	5	0.000105677	0.000139528	8.24998e-05	4.58999e-05	3.81999e-05	3.81999e-05	3.39999e-05	4.96e-05	5.54002e-05	6.31998e-05	0.000132861	7.30002e-05	0.000101713	0.000153454	4.63999e-05	9.74999e-05	0.00021036	7.98997e-05
	P27169;F8WF42	Serum paraoxonase/arylesterase 1	PON1	0.0409738	0.628055	16	16	16	0.000186892	0.000388691	0.000244863	0.000351103	0.00023426	0.000566075	0.000263928	0.000322897	0.000441983	0.000142266	8.18e-05	0.000240018	0.000191916	0.000294207	0.000178507	0.000235707	0.000518068	0.000137969
	P01137;P61812;P61812-2	Transforming growth factor beta-1;Latency-associated peptide	TGFB1	0.0423302	1.96284	9	9	9	1.54e-05	1.66e-05	7.49001e-06	1.54e-05	6.77001e-06	1.96e-05	1.34e-05	2.36001e-05	2.75e-05	5.30999e-05	4.48001e-05	1.16e-05	4.61001e-05	8.98998e-06	5.22e-05	6.59001e-05	3.37e-05	1.11e-05
	P14780	Matrix metalloproteinase-9;67 kDa matrix metalloproteinase-9;82 kDa matrix metalloproteinase-9	MMP9	0.0424979	4.34196	8	8	8	3.38001e-07	1.46e-06	6.86998e-07	3.62e-06	n.d.	n.d.	2.12001e-06	n.d.	n.d.	2.59e-05	1.16e-05	4.25002e-06	6.53999e-06	n.d.	4.84001e-06	6.64002e-07	1.43e-06	1.52e-05
	P02746;D6R934;A0A0A0MSV6;D6RGJ1	Complement C1q subcomponent subunit B	C1QB	0.0438386	1.29788	19	19	19	0.00505841	0.00443859	0.00433806	0.0102221	0.00584196	0.00673954	0.00673449	0.00507132	0.00978671	0.00953539	0.00843191	0.00861592	0.00629969	0.00898781	0.00857757	0.00644275	0.00664463	0.00950646
	P08603;P08603-2;CON__Q28085	Complement factor H	CFH	0.0441977	1.16862	126	126	55	0.0164688	0.0160876	0.0190411	0.0152907	0.0176221	0.0176022	0.0158429	0.021445	0.0215132	0.0205465	0.0215148	0.0208249	0.0213925	0.0287932	0.0145575	0.0213565	0.0201663	0.0199974
	P19823;Q5T985;A0A087WTE1;Q5T987;CON__Q9TRI1	Inter-alpha-trypsin inhibitor heavy chain H2	ITIH2	0.0460972	1.24146	51	51	51	0.00304881	0.00284302	0.00370598	0.00194848	0.00299097	0.00176377	0.00293	0.00392142	0.0029556	0.00273751	0.00395073	0.00435966	0.00356155	0.00382433	0.00361243	0.00303887	0.00358238	0.00310985
	P04406;P04406-2;E7EUT5	Glyceraldehyde-3-phosphate dehydrogenase	GAPDH	0.047068	1.71894	10	10	10	1.42e-05	4.72999e-06	3.58e-06	9.86999e-06	6.63998e-06	3.05999e-06	5.42999e-06	1.09e-05	7.68001e-06	1.64001e-05	1.15e-05	9.08999e-06	8.97e-06	1.02e-05	4.46002e-06	7.96999e-06	3.15999e-05	1.63e-05
	A0A0A0MT74		IGKV1-16	0.0472495	0.452756	7	3	3	3.20999e-05	3.74001e-05	3.55e-05	3.34001e-05	5.25999e-05	5.81001e-05	5.26999e-05	4.03999e-05	2.26e-05	1.97001e-05	1.59e-05	2.13e-05	3.55e-05	1.18e-06	3.13e-05	1.64001e-05	3.23999e-05	3.60001e-05
	P02741;C9JRE9;P02741-2	C-reactive protein;C-reactive protein(1-205)	CRP	0.0493314	3.24038	10	10	8	2.7e-05	0.000150383	0.000324233	4.08999e-06	6.84998e-05	2.11999e-05	6.65002e-06	2.31999e-05	0.000147604	0.000236097	9.31e-05	0.000121914	0.000106193	0.000375463	7.86001e-05	7.02e-05	3.73001e-05	0.000318942
	A0A0B4J1X5		IGHV3-74	0.0524119	0.471653	12	4	2	0.000202142	0.000253071	9.42002e-05	5.97998e-05	0.000165907	8.78998e-05	0.000197206	0.000192222	0.000160309	0.00013672	0.000149433	0.000116379	0.000136475	9.20003e-06	2.37001e-05	0.000118405	4.84999e-05	7.26e-05
	P27105;F8VSL7;P27105-2	Erythrocyte band 7 integral membrane protein	STOM	0.0545001	2.19264	6	6	6	7.35002e-06	8.11999e-06	1.79e-06	1.1e-05	6.83001e-06	2.30001e-06	2.87e-06	9.53002e-06	8.64999e-06	5.63998e-05	1.5e-05	6.52998e-06	3.75e-05	1.07e-05	4.79001e-06	1.78e-05	4.29e-06	6.30999e-06
	P98160;Q5SZJ1	Basement membrane-specific heparan sulfate proteoglycan core protein;Endorepellin;LG3 peptide	HSPG2	0.0549641	1.35017	24	24	24	3.60001e-05	3.78001e-05	2.35e-05	5.14001e-05	2.65e-05	2.83e-05	2.66001e-05	3.56999e-05	5.16e-05	4.97002e-05	8.22001e-05	4.49999e-05	2.91e-05	4.53e-05	6.39002e-05	3.79001e-05	3.1e-05	4.95001e-05
	P35858;P35858-2	Insulin-like growth factor-binding protein complex acid labile subunit	IGFALS	0.0574015	0.638602	25	25	25	0.000214685	0.000389816	0.0002927	0.0003503	0.000127353	8.73998e-05	0.000206554	0.000303018	0.000220239	6.58001e-05	9.96998e-05	0.000110823	0.000121466	0.000129264	0.000242185	0.000165436	0.000251947	0.000201812
	P01721	Ig lambda chain V-VI region AR		0.0580227	0.387273	7	3	2	4.21999e-06	9.94002e-06	8.85001e-06	9.33997e-06	n.d.	6.30999e-06	3.19999e-06	1.08e-05	2.36e-06	5.20998e-06	8.00998e-06	1.11e-06	2.01e-06	1.46e-07	4.48e-06	3.22e-06	2.8e-06	3.85e-06
	Q9BWP8;Q9BWP8-9;Q9BWP8-8;Q9BWP8-7;Q9BWP8-6;Q9BWP8-5;Q9BWP8-4;Q9BWP8-3;Q9BWP8-2;Q9BWP8-10	Collectin-11	COLEC11	0.058916	0.623365	6	6	6	1.64001e-05	1.81e-05	9.23997e-06	1.57e-05	2.16e-05	2.66001e-05	3.06e-05	4.7e-05	5.23e-05	1.32e-05	2.09e-05	8.69001e-06	1.33e-05	1.65001e-05	6.28999e-06	2.07e-05	2.11e-05	1.83e-05
	Q7Z794;CON__Q7Z794;F8VS61	Keratin, type II cytoskeletal 1b	KRT77	0.0600068	0.335614	14	8	7	9.07003e-07	5.76e-06	6.47001e-06	9.07998e-06	7.89998e-06	9.02001e-06	6.78002e-06	6.2e-06	3.14999e-06	6.86e-06	1.69e-07	1.64e-06	2.1e-07	1.90999e-06	2.42e-06	1.44e-05	1.93e-06	3.05e-06
	P12259;A0A0A0MRJ7	Coagulation factor V;Coagulation factor V heavy chain;Coagulation factor V light chain	F5	0.0601696	0.727989	34	34	28	0.000206334	0.000184218	8.06e-05	0.000107994	9.44997e-05	0.000134024	8.77002e-05	0.000117694	0.000198898	8.35002e-05	0.000127522	6.86001e-05	7.28001e-05	0.000178298	8.12e-05	9.29001e-05	8.56997e-05	8.06e-05
	P04075;H3BUH7;H3BPS8;H3BQN4;J3KPS3;P04075-2;H3BMQ8;H3BR04;H3BU78	Fructose-bisphosphate aldolase A;Fructose-bisphosphate aldolase	ALDOA	0.0608471	2.13237	5	5	5	4.21999e-06	7.96998e-07	3.27e-06	6.86e-06	3.94001e-06	6.73e-07	2.21e-06	7.12e-07	2.64999e-06	2.83e-05	3.39001e-06	2.64999e-06	3.1e-06	3.18e-06	4.49001e-06	4.74e-06	2.88e-06	4.95e-06
	P68366;P68366-2;P68363;Q9BQE3;Q71U36;Q13748;Q6PEY2;F5H5D3;Q71U36-2;Q13748-2;Q9NY65;C9JDS9;F8VVB9;C9J2C0;Q9NY65-2;F8VQQ4;P68363-2;A6NHL2;C9JEV8;C9JQ00;C9JJQ8;V9GZ17;A6NHL2-2	Tubulin alpha-4A chain;Tubulin alpha-1B chain;Tubulin alpha-1C chain;Tubulin alpha-1A chain;Tubulin alpha-3C/D chain;Tubulin alpha-3E chain;Tubulin alpha-8 chain	TUBA4A;TUBA1B;TUBA1C;TUBA1A;TUBA3C;TUBA3E;TUBA8	0.062226	0.459512	5	5	5	3.94999e-06	4.87999e-06	2.56001e-06	1.29e-05	8.33001e-06	8.51997e-06	4.80001e-06	4.75999e-06	1.64001e-05	1.88e-05	6.13001e-06	1.02e-06	4.61999e-06	2.77e-06	2.5e-06	6.07e-07	2.01e-06	3.37e-06
	P81605;P81605-2	Dermcidin;Survival-promoting peptide;DCD-1	DCD	0.0628047	0.572561	3	3	3	5.60001e-05	4.56999e-05	7.10001e-05	4.33999e-05	5.28001e-05	0.000104963	6.78999e-05	2.92e-05	8.86002e-05	0.000113338	2.87e-05	0.000104828	1.39e-05	2.14e-05	2.43001e-05	4.13e-05	1.74999e-05	2.85e-05
	A0A087WYJ9		IGHM	0.0674177	1.67241	65	5	0	0.000387061	0.000567611	0.000811771	0.0008127	0.000386132	0.000337567	0.000703038	0.000368625	0.000148351	0.00100037	0.00134488	0.000913695	0.0012184	0.000255411	0.000942121	0.000359074	0.000990949	0.00057971
	O14786;E7EX60;Q5T7F0;E9PEP6;O14786-3;O14786-2;Q5JWQ4;Q5JWQ6;V9GYL7;H0Y4A0	Neuropilin-1	NRP1	0.069083	1.58785	9	9	9	4.93999e-06	7.48e-06	1.32e-05	1.11e-05	2.11e-05	1.15e-05	2.21001e-05	1.73e-05	2.62001e-05	2.83e-05	2.85e-05	1.94001e-05	2.11999e-05	2.71e-05	1.02e-05	9.77e-06	2.67e-05	3.53001e-05
	A0M8Q6;A0A075B6L1	Ig lambda-7 chain C region	IGLC7	0.0736624	1.585	11	4	4	7.06001e-05	3.69999e-05	4.39999e-05	2.46e-05	3.19001e-05	4.11001e-05	3.94001e-05	7.29001e-05	4.99e-05	6.18002e-05	0.000101681	0.000126556	0.00010606	1.79e-05	3.88001e-05	5.68e-05	0.00010393	9.69997e-05
	P02649;H0Y7L5;E9PEV4;E7ERP7;CON__Q03247	Apolipoprotein E	APOE	0.0778414	1.31202	32	32	32	0.0137497	0.0109151	0.0110235	0.013971	0.00925621	0.0088768	0.00680273	0.0106157	0.00896637	0.0103251	0.0140462	0.0119119	0.00815944	0.0216181	0.0185289	0.0228149	0.00951917	0.0115528
	P08637;H0Y755;M9MML0;C9JC71	Low affinity immunoglobulin gamma Fc region receptor III-A	FCGR3A	0.0820471	2.8175	3	3	3	2.7e-06	7.76e-07	1.22e-05	5.27001e-07	n.d.	6.25998e-06	7.77001e-07	5.21001e-07	n.d.	3.07e-06	9.55999e-06	5.14999e-06	4.41e-06	4.95999e-07	9.77e-06	9.60003e-06	4.33e-06	7.80002e-06
	P04040	Catalase	CAT	0.0913796	0.377967	27	27	27	0.000860809	3.19001e-05	0.000316199	9.03003e-05	0.000203986	3.37999e-05	0.000266664	0.000118481	2.27e-05	5.99999e-05	4.77e-05	4.2e-05	6.33999e-05	4.97001e-06	2.47e-05	5.84001e-05	3.67e-05	0.000304403
	A0A087X130		IGKC	0.0917203	2.61045	25	3	0	8.63e-05	0.000138609	0.00225374	0.00164258	4.05e-05	0.000384225	0.0011807	0.00117759	0.000258439	0.00107887	0.0017067	0.00062386	0.000524136	0.000235604	0.00208481	0.00156994	0.00182023	0.00164926
	P35443;E7ES19	Thrombospondin-4	THBS4	0.0921306	2.6687	8	6	6	6.71002e-07	8.04001e-07	1.94e-06	9.73998e-06	3.34e-07	4.24001e-07	5.61999e-06	7.09001e-06	6.94001e-06	3.73001e-06	1.61e-05	n.d.	1.64e-06	5.41998e-06	1.90999e-06	1.22e-05	6.89002e-06	6.15999e-06
	P02766;A0A087WV45;A0A087WT59	Transthyretin	TTR	0.0951324	0.796003	18	18	18	0.00167196	0.00143872	0.00104148	0.00160317	0.00154509	0.00143324	0.00151782	0.00115694	0.00080618	0.00102658	0.000700081	0.000757861	0.000877149	0.000993903	0.00100204	0.00131081	0.00161721	0.00160163
	P05106;H3BM21;P05106-2;P05106-3;I3L4X8	Integrin beta-3;Integrin beta	ITGB3	0.0951643	1.84347	8	8	8	4.75e-06	2.56001e-06	3.84001e-06	9.75003e-07	6.32002e-06	7.99999e-06	n.d.	5.25998e-06	1.65001e-05	2.87e-05	7.37999e-06	6.10998e-06	7.43998e-06	1.01e-05	1.14e-05	1.05e-05	4.36999e-06	4.44e-06
	P32119;A6NIW5;P32119-2	Peroxiredoxin-2	PRDX2	0.0951796	0.565815	8	8	6	0.000141861	2.53001e-05	6.27998e-05	2.08e-05	1.52e-05	1.98e-05	4.66999e-05	4.61001e-05	8.43997e-06	3.16999e-05	2.71e-05	1.07e-05	2.59e-05	1.36e-05	1.07e-05	1.56e-05	1.06e-05	2.66001e-05
	P02768;CON__P02768-1;A0A0C4DGB6;B7WNR0;H0YA55;D6RHD5;P02768-2;C9JKR2;H7C013	Serum albumin	ALB	0.095961	0.896098	115	115	35	0.0960061	0.0963504	0.105941	0.116145	0.127504	0.107541	0.134539	0.123658	0.128022	0.134658	0.0849334	0.0986909	0.10718	0.0971079	0.115119	0.0889939	0.10042	0.102466
	A0A075B6J9		IGLV2-18	0.0993543	0.593431	8	6	5	4.44999e-05	7.39998e-05	7.53998e-05	0.000154913	1.6e-05	0.000132755	5.42999e-05	4.63999e-05	2.98e-05	2.44e-05	1.83e-05	5.5e-05	5.88002e-05	3.22999e-05	2.75e-05	1.9e-05	2.59e-05	8.86998e-05
	A0A096LPE2;P35542;E9PR14;G3V1D9;P0DJI9-2	Serum amyloid A-4 protein	SAA2-SAA4;SAA4	0.100326	1.46327	14	14	5	0.000579341	0.00083242	0.000511999	0.000933353	0.000758986	0.000359293	0.000383919	0.000717238	0.000451083	0.000730094	0.000405152	0.00112914	0.00056095	0.00194826	0.00126947	0.00109414	0.000389033	0.00121719
	P04180;J3QSE5;J3QKT0;I3L0J6;I3L1Q6	Phosphatidylcholine-sterol acyltransferase	LCAT	0.100674	0.704917	8	8	8	5.4e-05	4.78998e-05	3.76999e-05	4.79999e-05	5.10999e-05	4.58001e-05	3.67e-05	4.74001e-05	5.99999e-05	2.05999e-05	2.1e-05	2.67e-05	1.56e-05	9.65998e-05	3.04e-05	5.74999e-05	5.16e-05	3.13e-05
	P12814;P12814-3;P12814-2;P12814-4;H9KV75;G3V2W4;G3V2N5;O43707;H0YJW3;G3V2X9;H7C5W8;G3V5M4;H0YJ11;O43707-2;G3V2E8;P35609;Q08043;H7C144;F5GXS2;A0A087WSZ2;O43707-3;P35609-2;G3V380;K7EJH8	Alpha-actinin-1	ACTN1	0.10081	1.41016	18	18	18	1.64001e-05	1.74e-05	2.2e-05	3.49001e-05	2.85e-05	1.59e-05	1.95e-05	2.81e-05	1.69999e-05	6.41999e-05	4e-05	3.07e-05	4.9e-05	1.43e-05	1.66e-05	2.78999e-05	1.88e-05	4.23999e-05
	P01031;CON__Q1A7A4	Complement C5;Complement C5 beta chain;Complement C5 alpha chain;C5a anaphylatoxin;Complement C5 alpha chain	C5	0.103913	1.16902	146	146	146	0.0136232	0.0143758	0.0102101	0.0110763	0.0115286	0.0114556	0.01403	0.0155411	0.0174315	0.0167083	0.0190698	0.0158826	0.0164939	0.0197438	0.0118171	0.0105841	0.0139446	0.0157714
	P05160;CON__Q2TBQ1	Coagulation factor XIII B chain	F13B	0.104403	1.41375	37	37	37	0.000233625	0.000249867	0.000391451	8.88e-05	0.000243058	0.000329332	0.000207053	0.000186537	9.76e-05	0.000269352	0.000220846	0.000294989	0.000588504	0.000266106	0.000380175	0.000239765	0.00030532	0.000180626
	P07900;P07900-2;P08238;Q14568;Q58FF8;G3V2J8	Heat shock protein HSP 90-alpha	HSP90AA1	0.105188	4.23478	5	5	5	5.81e-06	n.d.	3.05999e-06	1.85e-06	9.99999e-07	1.29e-06	1.26e-06	1.12e-06	1.04e-06	0.000293063	0.000299682	5.35e-06	3.16999e-06	1.58e-06	5.38001e-06	8.08001e-07	5.94999e-07	7.50998e-06
	P06310;A0A075B6S3;A0A0A0MT89	Ig kappa chain V-II region RPMI 6410	IGKV2-30	0.105945	0.839184	14	12	2	0.00152278	0.00219263	0.00209497	0.00235126	0.00166708	0.00177776	0.00172962	0.00118771	0.00120871	0.0011125	0.0012609	0.00128038	0.00132385	0.00120958	0.00194993	0.00162475	0.00166706	0.00164461
	P00918;E5RID5;E5RK37	Carbonic anhydrase 2	CA2	0.106654	0.361986	5	5	5	3.56001e-05	2.42e-06	8.07e-06	5.19001e-06	9.64004e-06	1.2e-06	6.33001e-06	8.51997e-06	n.d.	4.47001e-06	n.d.	n.d.	3.58e-06	6.62999e-07	n.d.	n.d.	8.38998e-07	6.51998e-06
	P02042;E9PFT6;E9PEW8;C9JRG0	Hemoglobin subunit delta	HBD	0.110394	0.342919	11	5	5	0.00024603	1.31e-05	5.20999e-05	4.14e-05	8.25999e-05	6.65002e-06	8.93997e-05	3.47001e-05	1.72e-06	1e-05	1.73e-06	n.d.	7.37999e-06	1.01e-05	6.32002e-06	2.11999e-05	1.3e-05	5.76001e-05
	O00391;O00391-2;A8MXT8	Sulfhydryl oxidase 1	QSOX1	0.11282	1.44243	10	10	10	2.98999e-05	1.99e-05	2.38e-05	4.74001e-05	2.69001e-05	1.84001e-05	3.31e-05	9.61001e-06	4.39e-05	4.29001e-05	5.49002e-05	3.15e-05	2.51999e-05	1.51e-05	6.64998e-05	4.02001e-05	3.81999e-05	4.34999e-05
	Q9Y240;A0A0A6YY95;V9H0X6;M0R081	C-type lectin domain family 11 member A	CLEC11A	0.120097	2.4916	4	4	4	n.d.	n.d.	n.d.	1.6e-05	4.40001e-07	6.37002e-06	2.8e-06	4.36999e-06	7.69003e-06	4.75001e-05	1.35e-05	2.24999e-05	2.54e-06	1.12e-05	1.07e-05	3.05e-06	8.92003e-06	8.49002e-06
	Q9UK55;G3V2W1;CON__ENSEMBL:ENSBTAP00000013050	Protein Z-dependent protease inhibitor	SERPINA10	0.121713	1.29074	11	11	11	3.49999e-05	3.22999e-05	3.30001e-05	2.31e-05	1.83e-05	2.7e-05	1.44e-05	4.44999e-05	1.65001e-05	2.33e-05	4.03e-05	3.09001e-05	2.6e-05	3.37999e-05	4.96e-05	2.31999e-05	4.24999e-05	3.58999e-05
	K7ER74;P02655;Q6P163;V9GYJ8;K7EMC3	Apolipoprotein C-II;Proapolipoprotein C-II	APOC4-APOC2;APOC2	0.122859	1.53296	6	6	5	0.00157243	0.0014043	0.0030227	0.0019885	0.00249257	0.00100094	0.000436633	0.00190619	0.00148836	0.00120178	0.00209836	0.00231086	0.00148794	0.00560309	0.00230459	0.00527897	0.00136723	0.00237303
	P14618;P14618-2;H3BTN5;P14618-3;H3BT25;H3BUW1;H3BTJ2;H3BQ34;H3BR70;B4DNK4	Pyruvate kinase PKM;Pyruvate kinase	PKM	0.125199	1.61002	3	3	3	2.10999e-06	2.74001e-06	2.17001e-06	1.12e-05	2.93e-06	1.27e-06	4.25002e-06	5e-06	6.83001e-06	1.03e-05	1.01e-05	1.02e-05	6.02002e-06	3.24001e-06	6.10998e-06	3.66001e-06	1.97e-06	6.05001e-06
	A0A075B6J8		IGLV3-19	0.126197	1.41208	5	4	2	0.000355469	0.000440732	0.000648269	0.000717174	0.000271587	0.000303011	0.000551145	0.000316602	0.000251494	0.000590605	0.000358001	0.0010447	0.000638786	0.000749871	0.000804271	0.000298863	0.000252274	0.000915178
	Q6UWP8;Q6UWP8-2;K7ESC4	Suprabasin	SBSN	0.127157	0.642794	4	4	4	2.23001e-06	1.08e-06	2.22e-06	3.22e-06	2.33e-06	1.21e-06	1.2e-06	2.05001e-06	7.32002e-07	2.24e-06	8.63997e-07	2.70999e-06	4.76999e-07	3.54999e-07	9.08003e-07	1.53e-06	1.46e-06	9.08998e-07
	P02790;Q9BS19	Hemopexin	HPX	0.12845	0.831198	30	30	30	0.00161225	0.00191112	0.00146562	0.00124903	0.00150957	0.00173434	0.00145522	0.00212527	0.00230717	0.00235888	0.00116431	0.00127009	0.00120953	0.00183841	0.00176145	0.000976109	0.00132768	0.00112704
	P02787;F8WCI6;C9JVG0;C9JB55;H7C5E8;F8WEK9;F8WC57;CON__Q2HJF0	Serotransferrin	TF	0.130116	1.11172	76	76	75	0.00956582	0.0130472	0.0112457	0.0124364	0.0102003	0.0119786	0.0119999	0.013988	0.0150642	0.0163957	0.0128325	0.0147377	0.013254	0.0104498	0.0155809	0.0120656	0.0137588	0.0125933
	P07358	Complement component C8 beta chain	C8B	0.130834	1.23275	38	38	1	0.00137735	0.00181905	0.0014395	0.000758202	0.00132455	0.00110344	0.000783087	0.0016422	0.000871308	0.00113311	0.00168787	0.00138336	0.00108284	0.00153328	0.00132254	0.00130308	0.00221101	0.00175908
	P19827;P19827-3;F8WAS2;CON__Q0VCM5;H7C5I0;B5MCP1	Inter-alpha-trypsin inhibitor heavy chain H1	ITIH1	0.135339	1.21832	64	64	15	0.00350465	0.00476744	0.00516484	0.00257586	0.00312313	0.00185647	0.00269839	0.00460435	0.00343522	0.00289626	0.00371487	0.00445682	0.00379532	0.00456557	0.00481569	0.00357004	0.00456013	0.00499333
	P31944	Caspase-14;Caspase-14 subunit p17, mature form;Caspase-14 subunit p10, mature form;Caspase-14 subunit p20, intermediate form;Caspase-14 subunit p8, intermediate form	CASP14	0.138179	0.465731	3	3	3	n.d.	3.18e-06	2.40001e-06	5.83001e-06	7.40997e-06	2.95001e-06	1.39e-05	1.54e-06	9.16998e-06	7.84998e-06	1.06e-06	2.22e-06	5.44001e-06	2.18e-07	n.d.	5.53e-06	1.53e-06	2.28001e-06
	Q5CZC0;J3QTJ6;Q5CZC0-2	Fibrous sheath-interacting protein 2	FSIP2	0.138413	0.45003	3	3	3	2.48e-05	2.7e-06	2.76e-06	n.d.	4.53999e-06	6.98998e-06	6.94998e-06	n.d.	4.35001e-06	2.04e-06	3.03e-06	1.12e-05	5.1e-06	1.37e-05	2.29e-06	5.24e-07	5.80002e-07	1.26e-06
	P07357	Complement component C8 alpha chain	C8A	0.143372	1.2333	29	29	29	0.00167224	0.00159871	0.00128957	0.000649659	0.000736728	0.00125589	0.000956565	0.00141212	0.000826762	0.000924698	0.00165141	0.00154576	0.00124826	0.00139823	0.00136014	0.00104538	0.00185471	0.00140619
	P02730;A0A0A0MS98	Band 3 anion transport protein	SLC4A1	0.144379	2.78857	11	11	11	1.1e-05	6.53999e-06	5.46998e-07	1.19e-05	1.4e-06	4.22001e-07	2.58999e-06	7.69003e-06	7.75001e-06	8.69997e-05	8.69001e-06	5.49001e-06	5.32002e-05	1.23e-05	5.11001e-07	1.49e-05	2.39e-06	8.80998e-06
	P0CG47;P62979;P62987;J3QS39;J3QTR3;F5H6Q2;F5GYU3;F5H2Z3;F5H265;B4DV12;F5H388;F5H747;F5GXK7;J3QKN0;Q5PY61;Q96C32;P0CG48;M0R1V7;M0R1M6;M0R2S1;J3QLP7;J3QRK5;K7EMA8;F5GZ39;J3QSA3;J3KSM4	Polyubiquitin-B;Ubiquitin;Ubiquitin-40S ribosomal protein S27a;Ubiquitin;40S ribosomal protein S27a;Ubiquitin-60S ribosomal protein L40;Ubiquitin;60S ribosomal protein L40;Polyubiquitin-C;Ubiquitin	UBB;RPS27A;UBA52;UBC;UBBP4	0.146666	0.742175	5	5	5	2.87e-05	1.08e-05	3.44e-05	1.56e-05	9.72999e-06	1.66e-05	4.95001e-05	2.35e-05	1.64001e-05	1.47e-05	1.84999e-05	2.22999e-05	1.77e-05	1.18e-05	1.42e-05	1.46e-05	1.27e-05	1.05e-05
	P01011;G3V3A0;G3V595;P01011-2;A0A087WY93;P01011-3	Alpha-1-antichymotrypsin;Alpha-1-antichymotrypsin His-Pro-less	SERPINA3	0.148224	1.17364	24	24	24	0.0012228	0.00165328	0.00127112	0.00132818	0.00147641	0.0012656	0.00118851	0.00152246	0.00233181	0.00249001	0.00187735	0.00243374	0.00145738	0.00163392	0.001462	0.0013287	0.00138494	0.00155977
	P04070;E7END6;P04070-2;E7ENR9;H7BYX9	Vitamin K-dependent protein C;Vitamin K-dependent protein C light chain;Vitamin K-dependent protein C heavy chain;Activation peptide	PROC	0.150782	0.514102	5	5	5	7.48e-06	1.54e-05	8.01998e-06	2.64999e-06	2.19e-06	4.86001e-06	2.04e-05	2e-05	4.21e-06	9.74003e-07	2.66e-06	3.05e-06	9.21004e-07	2.27999e-05	8.91002e-06	6.41002e-06	4.61001e-06	2.57e-06
	Q02413	Desmoglein-1	DSG1	0.154403	0.714052	8	8	8	8.14999e-06	7.62998e-06	1.01e-05	2.07e-05	1.24e-05	1.51e-05	1.36e-05	1.25e-05	1.32e-05	1.55e-05	1.08e-05	2.16e-05	4.79001e-06	4.89999e-06	1.13e-05	9.22001e-06	3.31999e-06	8.98002e-06
	P01762	Ig heavy chain V-III region TRO		0.155021	1.26243	4	3	3	0.000207366	0.000313204	0.000286341	0.000528566	0.000289359	0.000399549	0.000245287	0.000347514	0.000312135	0.000581759	0.000439067	0.000359984	0.000181488	0.000308798	0.000574873	0.000455163	0.000566679	0.000322293
	A0A0C4DH68		IGKV2-24	0.155167	0.653768	12	8	1	0.000495767	0.000706257	0.000584034	0.000405542	0.000444189	0.000363074	0.00114993	0.000585582	0.000460587	0.00042502	0.000461261	0.000292262	0.000461859	5.57001e-05	0.000286611	0.000364804	0.000720837	0.000814657
	Q96KN2;J3KRP0	Beta-Ala-His dipeptidase	CNDP1	0.157166	0.683057	6	6	6	1.35e-05	5.58001e-06	1.07e-05	6.14e-06	3.74e-06	5.85001e-06	6.15001e-06	1.21e-05	1.74e-05	7.29e-06	2.30001e-06	5.38001e-06	3.03999e-06	9.54999e-06	9.37e-06	3.55e-06	1.22e-05	4.27001e-06
	P01876	Ig alpha-1 chain C region	IGHA1	0.16171	1.43693	31	31	10	0.00728248	0.00712146	0.0126501	0.00691979	0.00906712	0.00582723	0.00792011	0.00870296	0.0045569	0.0181031	0.0150399	0.011464	0.00599811	0.00253416	0.0228156	0.0162774	0.00780884	0.0143012
	P04206	Ig kappa chain V-III region GOL		0.162127	1.21797	14	5	4	0.000583484	0.00185617	0.0017647	0.00161334	0.00123985	0.00152954	0.0018426	0.0012703	0.000998205	0.00152596	0.0017254	0.0016658	0.00151104	0.00121743	0.00208576	0.00151644	0.00173441	0.00182066
	P12830;H3BVI7;H3BNC6;A0A087WX17;A0A087WU43;A0A087WXI5;P12830-2	Cadherin-1;E-Cad/CTF1;E-Cad/CTF2;E-Cad/CTF3	CDH1	0.162511	1.69675	4	4	4	6.26002e-07	6.16998e-07	5.56001e-07	4.87999e-06	1.75e-06	2.21e-06	n.d.	2.55e-06	3.14999e-06	2.43e-06	3.37999e-06	1.5e-06	2.88e-06	6.28999e-06	7.27999e-07	4.81001e-06	2.12001e-06	3.54e-06
	Q07954;H0YJI8;Q86X40;H0YLR7;H0YKS9;H0YM55;H0YK92;Q8WUS2;H0YKF6;H0YM85;Q6PJ72;Q86X40-2	Prolow-density lipoprotein receptor-related protein 1;Low-density lipoprotein receptor-related protein 1 85 kDa subunit;Low-density lipoprotein receptor-related protein 1 515 kDa subunit;Low-density lipoprotein receptor-related protein 1 intracellular domain	LRP1	0.163123	0.739815	19	19	19	1.28e-05	1.19e-05	1.01e-05	3.13e-05	1.57e-05	1.45e-05	3.56999e-05	1.43e-05	1.59e-05	1.06e-05	2.91e-05	1.06e-05	1.08e-05	1.03e-05	6.13001e-06	1.18e-05	1.09e-05	2.05999e-05
	P13647;CON__P13647;F8W0C6;H0YI76;H0YIN9;F8VV57;F8VU69	Keratin, type II cytoskeletal 5	KRT5	0.163566	0.721894	44	22	6	0.000134614	0.000171147	0.000303161	0.000379977	0.000209254	0.000141294	0.000225405	0.000160576	0.000109051	0.000224258	8.09e-05	0.000275225	5.55998e-05	8.97997e-05	0.000146813	0.000234727	0.000135377	0.000141779
	P01622	Ig kappa chain V-III region Ti		0.169434	0.458686	13	3	3	2.05e-05	7.80999e-05	4.15e-05	7.26998e-05	3.1e-05	2.76e-06	5.72998e-05	2.77e-06	4.49001e-06	3.71999e-06	3.73001e-06	4.86001e-06	4.06e-05	5.25998e-06	1.78e-05	1.93e-05	5.67999e-06	9.42001e-06
	P00742;Q5JVE8;B7ZBK1	Coagulation factor X;Factor X light chain;Factor X heavy chain;Activated factor Xa heavy chain	F10	0.173903	0.801979	12	12	12	5.50999e-05	3.56001e-05	2.91e-05	2.89e-05	5.14999e-05	4.14e-05	3.89e-05	3.63e-05	5.5e-05	4.78e-05	1.6e-05	3.53001e-05	5.60001e-05	2.33e-05	2.98e-05	3.76999e-05	3.98001e-05	2.38e-05
	P01019	Angiotensinogen;Angiotensin-1;Angiotensin-2;Angiotensin-3;Angiotensin-4;Angiotensin 1-9;Angiotensin 1-7;Angiotensin 1-5;Angiotensin 1-4	AGT	0.174318	0.781995	19	19	19	0.000684724	0.000883593	0.000602066	0.00120362	0.000466133	0.000970456	0.000446863	0.000548728	0.000485043	0.000719519	0.000362671	0.000524093	0.000305443	0.000358291	0.000613525	0.000576529	0.0010145	0.000480286
	P63104;B0AZS6;P63104-2;B7Z2E6;H0YB80;E7EX29;E7ESK7	14-3-3 protein zeta/delta	YWHAZ	0.177196	0.689798	3	3	3	2.44999e-06	2.12999e-06	2.38e-06	2.84e-06	5.59e-06	5.1e-06	1.65999e-06	1.93e-06	1.05e-05	5.52e-06	2.29e-06	1.43e-06	2.79001e-06	1.37e-06	1.75e-06	1.85999e-06	n.d.	2.42e-06
	P18135	Ig kappa chain V-III region HAH		0.189461	1.2268	14	9	1	0.00209935	0.00295108	0.00221119	0.00328637	0.00148659	0.00190297	0.0023095	0.00180171	0.00118149	0.00201745	0.0029911	0.00261637	0.00280627	0.00131377	0.00368668	0.00223049	0.00232821	0.00353677
	P0C0L4;P0C0L4-2	Complement C4-A;Complement C4 beta chain;Complement C4-A alpha chain;C4a anaphylatoxin;C4b-A;C4d-A;Complement C4 gamma chain	C4A	0.194939	1.12564	200	200	2	0.0614192	0.0760019	0.0652418	0.040026	0.056226	0.0666021	0.0421457	0.0530472	0.0655431	0.0695461	0.0643137	0.0567725	0.0633236	0.0842377	0.0567243	0.0517403	0.0744803	0.0655467
	P31151;Q86SG5	Protein S100-A7	S100A7	0.19534	0.625374	5	5	5	4.2e-06	5.14999e-06	1.59e-06	3.03e-06	2.67e-06	3.11001e-06	2.31999e-05	3.03999e-06	3.73001e-06	3.64e-06	3.09e-06	2.44999e-06	6.11998e-07	1.02e-06	2.02e-06	5.88001e-06	3.25999e-06	5e-06
	P25787;H7C402;H3BT36;C9JCK5	Proteasome subunit alpha type-2	PSMA2	0.195587	1.9026	3	3	3	6.85002e-06	2.69e-06	2.59999e-06	1.47e-07	4.55001e-06	2.46e-06	6.93002e-06	n.d.	1.79e-06	4.89001e-06	4.89999e-06	3.09e-06	1.42e-05	5.42999e-06	2.5e-06	3.40001e-06	3.45999e-06	n.d.
	Q01518;Q01518-2;Q5T0R7;Q5T0R6;Q5T0R5;Q5T0R4;Q5T0R3;Q5T0R2;Q5T0R1;Q5T0R9	Adenylyl cyclase-associated protein 1;Adenylyl cyclase-associated protein	CAP1	0.197145	1.6366	4	4	4	1.8e-06	2.92e-06	1.57e-06	5.58001e-06	4.21999e-06	2.1e-06	2.44e-05	1.97e-06	1.01e-06	4.45001e-06	1.41e-05	5.29999e-06	3.85999e-06	8.36003e-06	4.74e-06	2.76e-06	2.06001e-06	5.76999e-06
	P54108;J3KPA1;P54108-2;P54108-3;I3L0A1	Cysteine-rich secretory protein 3	CRISP3	0.197234	1.45103	3	3	3	4.36e-06	3.30001e-06	6.07001e-06	3.25999e-06	n.d.	5.35e-06	8.82997e-06	8.11999e-06	1.04e-05	1.75999e-05	8.63998e-06	1.28e-05	1.32e-05	5.78e-06	7.04002e-06	2.30999e-06	4.85001e-06	1.58e-05
	P35527;CON__P35527;O95754;REV__P35527;REV__CON__P35527;A0A087WYZ7;O95754-2	Keratin, type I cytoskeletal 9	KRT9	0.199782	0.695039	69	69	31	0.00130692	0.00201919	0.00485724	0.00255794	0.00186595	0.00104801	0.0015623	0.00172823	0.00179312	0.00230592	0.00152619	0.00548555	0.000612454	0.000569274	0.00126186	0.00116778	0.00129295	0.000916244
	Q9BXR6	Complement factor H-related protein 5	CFHR5	0.20065	1.37567	20	16	16	8.44999e-05	6.00998e-05	6.56999e-05	6.49001e-05	7.31e-05	0.000188965	7.53998e-05	0.000165924	0.000253175	0.000120811	0.000173882	0.000141943	0.00017368	0.000253046	4.66999e-05	0.000110143	0.000148417	0.000167105
	P13671;C9JC72	Complement component C6	C6	0.2022	1.20337	49	49	49	0.00116232	0.00166765	0.00132959	0.000861202	0.00105398	0.000530636	0.000912739	0.0016225	0.00104801	0.00112995	0.00172715	0.0015122	0.00157869	0.00155697	0.000886495	0.0010634	0.00134296	0.00111011
	P01716	Ig lambda chain V-IV region X		0.204642	2.08049	6	5	5	1.4e-05	2.39e-06	5.83001e-06	8.10998e-06	6.13001e-06	1.24e-05	6.47001e-06	6.10998e-06	3.21001e-07	1.74e-05	1.79e-05	8.66001e-06	2.45e-05	5.61999e-07	6.65998e-06	9.51002e-06	1.26e-05	3.75999e-05
	P01023;CON__ENSEMBL:ENSBTAP00000024146;F8W7L3;H0YFH1;F5H1E8	Alpha-2-macroglobulin	A2M	0.205648	0.801629	121	121	110	0.0131134	0.020635	0.0120473	0.0278261	0.025124	0.0180866	0.0257412	0.0170326	0.0195166	0.0131741	0.0212084	0.0211186	0.0186216	0.00605277	0.0117808	0.0158621	0.0212907	0.0182217
	Q9Y6C2;A0A0C4DFX3;A0A0A0MT20	EMILIN-1	EMILIN1	0.207968	2.18675	6	6	4	5.85001e-06	1.08e-05	7.30999e-06	3.94999e-06	5.87e-05	1.52e-06	3.34001e-05	2.01001e-05	1.03e-05	1.55e-05	0.000163178	4.32e-05	3.15e-05	1.93e-05	0.000155243	4.07e-06	9.18003e-06	3.34e-06
	K7ERI9;P02654;K7EJI9;K7ELM9;K7EPF9;K7EKP1	Apolipoprotein C-I;Truncated apolipoprotein C-I	APOC1	0.210502	1.23419	7	7	7	0.00274685	0.0011698	0.00339338	0.00344366	0.00299917	0.00235041	0.00197776	0.00337789	0.00373413	0.00250517	0.00266741	0.00330481	0.00303957	0.00615501	0.00306816	0.00486526	0.00242066	0.00293879
	P04114	Apolipoprotein B-100;Apolipoprotein B-48	APOB	0.210546	0.877136	547	547	30	0.243004	0.170866	0.147198	0.175043	0.211833	0.253272	0.177561	0.19082	0.200305	0.110724	0.175004	0.163434	0.148732	0.258286	0.169808	0.221765	0.183043	0.142765
	P04264;CON__P04264;CON__H-INV:HIT000016045;F8VP67;REV__CON__ENSEMBL:ENSBTAP00000038253;REV__P04264;REV__CON__P04264	Keratin, type II cytoskeletal 1	KRT1	0.210765	0.746546	92	92	69	0.00413309	0.00359401	0.00834118	0.00748836	0.00478699	0.00370536	0.00517796	0.00393166	0.00394264	0.0064303	0.00315668	0.0105546	0.00150202	0.00202778	0.00322606	0.00527778	0.00272163	0.00314661
	P10646-2;P10646;C9JBB3;C9JT76;C9JQ14;C9JKV3;C9JP39;C9J103	Tissue factor pathway inhibitor	TFPI	0.212035	0.72068	4	4	4	8.27999e-06	5.33001e-06	2.74999e-06	4.82002e-06	7.69003e-06	1.1e-05	1.03e-05	1.75999e-05	1.81e-05	6.27001e-06	5.45001e-06	5.54001e-06	6.46002e-06	1.69e-05	4.61001e-06	5.99001e-06	4.11e-06	3.63e-06
	Q9NZT1	Calmodulin-like protein 5	CALML5	0.214079	0.541924	9	9	9	1.1e-05	8.78997e-06	8.82997e-06	5.44001e-06	9.53002e-06	1.29e-05	5.22e-05	2.33e-06	7.71999e-06	2.2e-05	9.73998e-06	1.31e-05	6.00002e-07	1.56e-06	3.18e-06	1.4e-05	3.63e-06	5.09001e-06
	Q14766;E7EV71;Q14766-3;Q14766-2;Q14766-4;C9JD84;Q14766-5;C9JDW2;H7C0I7;H7C2H7;H7BZ76;H7C4L5	Latent-transforming growth factor beta-binding protein 1	LTBP1	0.215027	1.6443	19	19	19	6.74e-06	2.35e-05	8.05e-06	2.11e-05	3.34001e-05	5.13001e-05	6.98998e-06	3.48001e-05	5.16999e-05	0.000109659	5.32998e-05	9.67002e-06	5.81001e-05	1.3e-05	2.64e-05	6.91002e-05	3.15999e-05	2.07e-05
	E9PSI1;Q9BY43;E9PQI5;E9PQ80;Q9BY43-2;O15321;H0YI89;E9PL78;E9PJM1;G3V1B9;E9PMQ9;O15321-2	Charged multivesicular body protein 4a	CHMP4A	0.215166	0.353652	3	3	3	9.50997e-05	4.50001e-06	8.72001e-05	0.000128055	2.92e-06	6.67002e-05	n.d.	5.89001e-05	1.83001e-06	1.9e-06	2.89999e-06	3.73001e-06	1.89e-06	0.000105971	1.27e-05	5.99999e-05	2.31999e-05	2.82999e-06
	P48668;CON__P48668	Keratin, type II cytoskeletal 6C	KRT6C	0.216301	1.44843	45	4	1	7.22e-06	3.50999e-06	1.16e-05	5.79998e-06	3.74999e-06	2.61e-06	4.21999e-06	1.68e-05	8.91002e-06	9.57e-06	6.68e-06	2.67e-05	9.57e-06	3.53e-06	1.59e-05	5.52e-06	5.61999e-06	1.04e-05
	P14923;C9J826;C9JK18;C9JKY1;C9JTX4	Junction plakoglobin	JUP	0.216804	1.49359	5	5	5	2.7e-06	2.95001e-06	8.31e-06	6.98001e-06	3.30999e-06	1.58e-06	6.39999e-06	6.05001e-06	5.94002e-06	9.20998e-06	5.29e-06	2.42001e-05	3.25e-06	1.9e-06	9.65997e-06	9.00002e-06	3.74999e-06	8.66001e-06
	P17936;B3KWK7;A6XND1;A6XND0;P17936-2;H0Y5K2;C9JMX4;H0Y485	Insulin-like growth factor-binding protein 3	IGFBP3	0.217251	0.778586	5	5	5	1e-05	1.23e-05	2.31e-05	1.36e-05	1.28e-05	9.22999e-06	1.58e-05	2.26e-05	3.26e-05	7.89002e-06	1.05e-05	5.10998e-06	1.69999e-05	1.5e-05	1.5e-05	1.41e-05	1.61e-05	1.52e-05
	P01708	Ig lambda chain V-II region BUR		0.220012	1.23915	5	3	3	7.67002e-05	0.000106627	0.000121408	0.000143415	9.03999e-05	0.000197473	0.000115032	0.000118138	4.84999e-05	0.000143385	0.000142528	0.000170092	0.000197919	6.60002e-05	0.000142529	0.000106234	0.000129072	0.000130051
	A0A075B6K5		IGLV3-9	0.223593	1.42945	7	4	4	0.000160093	0.000302154	0.000182928	0.000168111	0.000198768	0.000150172	0.000162405	2.84e-05	7.04999e-05	0.000155682	0.000225699	0.000202315	0.000279677	9.55e-05	0.000229536	0.000212979	9.31e-05	0.000416331
	P02743	Serum amyloid P-component;Serum amyloid P-component(1-203)	APCS	0.234829	0.891235	19	19	19	0.00442047	0.0046698	0.00432975	0.00466703	0.00403989	0.00352254	0.00354473	0.00375494	0.00549334	0.00322287	0.00288275	0.00349671	0.00463918	0.00516601	0.00262545	0.00483353	0.00363446	0.00428777
	P02765;C9JV77;CON__P12763	Alpha-2-HS-glycoprotein;Alpha-2-HS-glycoprotein chain A;Alpha-2-HS-glycoprotein chain B	AHSG	0.237967	0.851274	8	8	8	0.000326095	0.000388607	0.000460271	0.000663176	0.000747758	0.000548485	0.000651246	0.000399851	0.000740465	0.000603127	0.000422222	0.000372196	0.000400109	0.000631491	0.00056225	0.000302982	0.000382533	0.000460162
	P02656;B0YIW2	Apolipoprotein C-III	APOC3	0.238639	1.2791	5	5	5	0.00195917	0.00133103	0.00223744	0.00325491	0.00263432	0.00172009	0.00102704	0.00122688	0.00146882	0.00133169	0.002274	0.00217073	0.00114646	0.00349375	0.0017831	0.00505294	0.00194602	0.00316185
	P25311;C9JEV0;H7BZJ8	Zinc-alpha-2-glycoprotein	AZGP1	0.239	0.800659	8	8	8	0.000158911	0.000136388	8.70999e-05	0.000144749	0.000165992	0.000123173	0.000258061	0.000228147	0.000313467	0.00015742	9.98997e-05	0.000246366	0.000119919	0.000209561	0.000150145	9.84998e-05	7.68998e-05	0.000125905
	P14543;P14543-2	Nidogen-1	NID1	0.241466	1.31536	21	21	21	2.85e-05	4.58001e-05	2.6e-05	3.98001e-05	2.57e-05	5.26999e-05	2.54e-05	3.18001e-05	6.86001e-05	0.000178276	7.20002e-05	2.85e-05	4.13e-05	3.45001e-05	4.45999e-05	4.24999e-05	4.34999e-05	2.77999e-05
	A0A087X010;A0A0G2JNK4		IGHG1	0.241981	1.28322	69	11	4	0.00270537	0.00196321	0.00251691	0.0037522	0.00235049	0.00191607	0.0026457	0.00133781	0.000754998	0.00111317	0.0026471	0.00310607	0.00256246	0.00180488	0.00311296	0.00337014	0.00442301	0.00289951
	P55072;C9IZA5;C9JUP7	Transitional endoplasmic reticulum ATPase	VCP	0.244298	0.443432	12	12	12	5.63998e-05	1.76e-06	4.86999e-06	1.14e-05	7.23999e-06	5.17001e-07	1.31e-05	2.48e-06	6.44999e-07	3.30999e-06	5.70998e-07	3.79e-07	4.16001e-06	3.34999e-06	3.72001e-07	3.84001e-06	1.02e-06	1.97001e-05
	P01880;P01880-2	Ig delta chain C region	IGHD	0.25057	0.39241	16	16	2	5.97e-05	0.000216583	0.000200351	0.000346374	0.000648637	0.000143987	1.74e-06	0.000259516	0.000196003	0.001179	5.81001e-05	2.31e-05	1.56e-05	1.03e-05	7.55002e-05	6.44e-05	2.7e-05	n.d.
	A0A0B4J1Y8		IGLV9-49	0.252571	0.467501	5	5	5	0.000230837	2.26e-05	0.000680805	0.000119742	0.00011547	0.000135772	0.000166584	0.000117197	0.000390584	6.18002e-05	0.00031114	0.000178253	0.0001324	2.51999e-05	0.000248937	2.62001e-05	2.02e-06	0.000359964
	Q99715;D6RGG3;Q99715-4;A0A087X0A8;Q99715-2;H0Y4P7	Collagen alpha-1(XII) chain	COL12A1	0.254864	1.30919	3	3	3	2.76e-06	5.22e-06	3.40999e-06	1.75e-06	n.d.	4.34001e-06	3.22e-06	5.26998e-06	1.53e-06	3.87001e-06	n.d.	5.69e-06	7.94e-06	3.25e-06	6.67001e-06	2.91e-06	2.21e-06	3.43e-06
	P20851;P20851-2;Q5VVQ7	C4b-binding protein beta chain	C4BPB	0.257104	0.834388	15	15	15	0.00117757	0.00129062	0.00113515	0.00103797	0.00164974	0.00182468	0.00130274	0.00168758	0.00306096	0.00143782	0.000750511	0.00113774	0.00151438	0.00226052	0.000940757	0.000988142	0.00131888	0.00137997
	A0A087WZH9;A0A0B4J1U0		IGKV1D-33	0.257337	0.846966	8	6	1	0.000373934	0.000369364	0.000353532	0.000247213	0.000181809	0.000300766	0.000193381	0.000232276	0.000186462	0.000135575	0.000329398	0.000276692	0.000218676	0.000166469	0.000161259	0.000225287	0.000267597	0.000283542
	P02679;C9JEU5;C9JC84;P02679-2;C9JPQ9;C9JU00	Fibrinogen gamma chain	FGG	0.269015	1.3793	9	9	9	2.7e-05	2.01999e-05	3.94001e-05	5.2e-05	2.98999e-05	1.46e-05	2.74001e-05	7.76998e-05	4.97002e-05	6.45998e-05	0.000152269	7.60001e-05	2.46e-05	2.11e-05	4.90999e-05	2.03e-05	4.08e-05	5.91001e-05
	P01024;M0QYC8;M0R0Q9;M0QXZ3	Complement C3;Complement C3 beta chain;C3-beta-c;Complement C3 alpha chain;C3a anaphylatoxin;Acylation stimulating protein;Complement C3b alpha chain;Complement C3c alpha chain fragment 1;Complement C3dg fragment;Complement C3g fragment;Complement C3d fragment;Complement C3f fragment;Complement C3c alpha chain fragment 2	C3	0.27117	1.07044	223	223	196	0.110129	0.143985	0.152954	0.109213	0.119028	0.0902555	0.0982616	0.12164	0.105502	0.121613	0.128089	0.122266	0.132953	0.125828	0.114399	0.13042	0.112352	0.123977
	P43251;P43251-4;P43251-3;P43251-2;C9JSN9	Biotinidase	BTD	0.274183	1.35432	7	7	7	5.20998e-06	7.29e-06	1.29e-06	1.96e-05	6.68e-06	9.16998e-06	6.49e-06	7.14998e-06	3.97e-06	9.39999e-06	8.25998e-06	5.12002e-06	4.81001e-06	7.30001e-06	1.15e-05	1.24e-05	1.14e-05	7.32002e-06
	P00746;K7ERG9	Complement factor D	CFD	0.274947	1.26867	9	9	9	4.56999e-05	5.78999e-05	5.74999e-05	2.66001e-05	4.02001e-05	2.71e-05	2.58e-05	2.33e-05	2.81999e-05	2.38e-05	5.57001e-05	3.22999e-05	2.77999e-05	4.88e-05	0.000117267	7.17998e-05	2.81e-05	4.62999e-05
	Q5D862;CON__Q5D862	Filaggrin-2	FLG2	0.275659	0.631277	14	14	14	1.61e-05	1.79e-05	2.63e-05	0.000109018	2.22e-05	2e-05	1.58e-05	4.07e-05	8.51997e-06	4.09e-05	5.69e-06	2.58e-05	4.27999e-06	5.89e-06	7.91e-06	7.42001e-05	2.37001e-05	1.52e-05
	P01763	Ig heavy chain V-III region WEA		0.276669	1.34222	6	4	4	9.07999e-05	4.09e-05	0.000183493	0.000105629	9.25999e-05	0.000151847	0.00023171	0.000134041	8.69997e-05	0.000113183	0.000229379	0.000166661	0.000203496	7.09002e-05	0.000141738	8.72999e-05	0.000503594	9.94003e-05
	P02774;P02774-3;P02774-2;D6RBJ7;D6RF20;CON__Q3MHN5;CON__ENSEMBL:ENSBTAP00000018229	Vitamin D-binding protein	GC	0.281705	0.881464	33	33	2	0.000954756	0.00111895	0.00114633	0.000981046	0.00133289	0.00156419	0.00152307	0.0017355	0.00193796	0.0014922	0.00104192	0.00106709	0.00107655	0.00154496	0.000869896	0.000882583	0.00127059	0.00153137
	P05154;G3V5Q9;G3V2M1;G3V264;G3V482;G3V265;G3V5I3;G3V4B4;G3V3F5	Plasma serine protease inhibitor	SERPINA5	0.282956	1.15715	14	14	14	5.10001e-05	5.23e-05	8.34002e-05	6.38002e-05	5.47e-05	9.69003e-05	4.49999e-05	4.17999e-05	9.51999e-05	8.80999e-05	7.16e-05	4.71001e-05	6.58001e-05	6.04998e-05	8.48998e-05	0.000100841	6.24002e-05	7.93e-05
	Q8N1N4;CON__Q8N1N4-2;CON__Q7RTT2;Q8N1N4-2	Keratin, type II cytoskeletal 78	KRT78	0.286786	0.632939	8	5	5	1.77e-06	1.62001e-06	3.84001e-06	5.95e-06	1.98e-06	3.30001e-06	1.89e-06	1.52e-06	9.64998e-07	2.37e-07	1.52e-06	3.70001e-06	2.56001e-06	3.34e-07	5.25e-07	4.10001e-06	1.85999e-06	4.24001e-06
	P60709;P63261;I3L3I0;I3L1U9;G5E9R0;E7EVS6;Q6S8J3;A5A3E0;K7EM38;I3L3R2;J3KT65;I3L4N8;P0CG38;C9JTX5;C9JZR7;P0CG39;Q9BYX7;F8WCH0	Actin, cytoplasmic 1;Actin, cytoplasmic 1, N-terminally processed;Actin, cytoplasmic 2;Actin, cytoplasmic 2, N-terminally processed	ACTB;ACTG1	0.288424	1.28221	18	18	9	9.42002e-05	0.00014124	7.23002e-05	0.000183827	0.000172151	0.000109092	9.51999e-05	0.000196933	0.000461792	0.000381394	0.000253464	0.000180837	0.000275067	0.000140278	0.000160342	0.000141188	0.000110157	0.000160118
	P36955;I3L4Z0;I3L2R7;I3L4N7;I3L107;I3L4F9;I3L3Z3;CON__Q95121;I3L425;I3L1U4	Pigment epithelium-derived factor	SERPINF1	0.300287	1.15112	19	19	19	0.00019822	0.000287349	0.00045521	0.000260058	0.000321603	0.000188517	0.000237834	0.000193696	0.00036622	0.000199144	0.000329008	0.000258532	0.000392301	0.000274935	0.000301355	0.000472368	0.000332652	0.00028292
	Q9Y490;Q9Y4G6;H0YMT1	Talin-1	TLN1	0.300474	1.34844	39	39	39	2.7e-05	5.25999e-05	2.65e-05	4.14e-05	5.67001e-05	3.35e-05	7.55001e-06	2.54e-05	5.97998e-05	0.000112786	5.26999e-05	1.75999e-05	7.04999e-05	5.18999e-05	3.44e-05	3.81e-05	3.85001e-05	2.59e-05
	P06702	Protein S100-A9	S100A9	0.30051	0.683	4	4	4	0.00011943	5.23e-05	5.62e-05	7.73001e-05	4.25999e-05	3.19001e-05	0.00010334	4.07e-05	1.97001e-05	4.32e-05	8.66002e-05	8.07001e-05	4.28e-05	5.57998e-05	2.15001e-05	4.34999e-05	4.25999e-06	3.44e-05
	P01624	Ig kappa chain V-III region POM		0.301271	1.31608	9	6	3	4.49999e-05	4.59999e-05	4.84999e-05	2.77001e-05	2.87e-05	3.61e-05	4.27001e-05	8.69003e-05	7.94998e-05	2.57e-05	3.16999e-05	3.85001e-05	0.000144952	5.35001e-05	0.000137186	0.000131031	4.68001e-05	4.92001e-05
	P39060;P39060-2;P39060-1;H7C457;H7BXV5	Collagen alpha-1(XVIII) chain;Endostatin	COL18A1	0.305317	1.63673	9	9	9	3.42001e-05	2.66001e-05	2.37001e-05	2.53001e-05	2.68e-05	1.06e-05	6.20998e-06	1.3e-06	1.78e-06	1.21e-05	1.65001e-05	2.77999e-05	4.38999e-06	2.89e-05	4.01e-05	1.71e-05	1.86e-05	2.09e-05
	P08779;CON__P08779;K7ENW6;CON__Q9Z2K1;CON__Q3ZAW8	Keratin, type I cytoskeletal 16	KRT16	0.312886	1.385	38	20	19	4.38e-05	2.58e-05	5.38002e-05	4.11999e-05	4.36001e-05	3.04e-05	3.65999e-05	0.000149335	4.23999e-05	8.56e-05	8.47998e-05	0.000331104	3.06e-05	3.85001e-05	7.56999e-05	3.25e-05	2.55999e-05	8.09e-05
	A0A087WZW8;P04433;A0A087WUS2;A0A0A0MRZ8		IGKV3-11	0.314885	1.09669	31	31	6	0.0198679	0.0206852	0.0272193	0.0230956	0.0238844	0.0220845	0.02449	0.0218958	0.0150768	0.0254048	0.0246274	0.0241703	0.0287913	0.0140215	0.0274462	0.0254536	0.0241818	0.0245159
	P00747;CON__P06868;Q5TEH5;A6PVI2;Q15195;Q02325	Plasminogen;Plasmin heavy chain A;Activation peptide;Angiostatin;Plasmin heavy chain A, short form;Plasmin light chain B	PLG	0.322212	1.11788	66	66	61	0.00366582	0.00474317	0.00266411	0.00235948	0.00259434	0.00332217	0.00294404	0.0047206	0.00379195	0.00352481	0.00421157	0.00408581	0.00475529	0.00338763	0.00248028	0.00329632	0.00475985	0.00355918
	P05546;CON__ENSEMBL:ENSBTAP00000018574	Heparin cofactor 2	SERPIND1	0.334481	0.833501	23	23	23	0.000413436	0.000376725	0.00038331	0.000747826	0.000329346	0.000314304	0.000671544	0.000439095	0.000315741	0.000710351	0.000216465	0.000241087	0.000624548	0.000340193	0.000319298	0.000198072	0.000456107	0.000367703
	P01710	Ig lambda chain V-II region BO		0.33456	1.57052	6	4	4	1.32e-06	4e-06	3.45999e-06	4.51999e-06	1.71e-06	5.76999e-06	2.91e-06	1.87999e-06	1.41e-06	1.47e-06	3.05e-05	2.93e-06	1.13e-05	3.85e-07	5.67e-06	3.84001e-06	8.51e-06	3.45001e-06
	P01599	Ig kappa chain V-I region Gal		0.334577	1.24635	7	3	3	0.000249996	0.000213541	0.000367974	0.000163449	9.42002e-05	0.000119024	0.000199738	0.000158305	0.000139563	0.000425256	0.000472663	0.000308118	0.000156555	0.000106979	0.000121206	0.000183001	0.000196166	0.000255452
	P22105;E7EPZ9;P22105-3;P22105-4;A0A087X0I0;P22105-2;Q16473;A0A087WWA5;C9J7W4	Tenascin-X	TNXB	0.334973	1.25132	20	20	20	1.73e-05	1.27e-05	1.8e-05	5.47e-05	2.55001e-05	2.5e-05	1.93e-05	2.94001e-05	3.56001e-05	7.22001e-05	4.59999e-05	2.22e-05	1.84999e-05	1.48e-05	2.01999e-05	3.69999e-05	3.1e-05	4.48001e-05
	P06727;CON__Q32PJ2	Apolipoprotein A-IV	APOA4	0.335281	0.862115	33	33	33	0.00258132	0.00139506	0.001324	0.00241135	0.00111648	0.00209629	0.00208366	0.00141561	0.0024386	0.00164961	0.0024402	0.000928648	0.00125938	0.00155654	0.00131207	0.00246487	0.00126375	0.00170019
	A0A075B6J0		IGLV1-40	0.336992	1.2468	8	5	4	9.16999e-05	0.00023155	0.000182272	9.16002e-05	4.90999e-05	0.000159983	0.000171453	9.50997e-05	6.99998e-05	9.10002e-05	0.000223883	0.000174118	0.000216879	7.11e-05	0.000135812	0.000138532	9.68002e-05	0.000232281
	A0A0B4J1V5		IGHV1-69	0.337079	1.46525	8	4	2	0.000383313	2.05e-05	0.000198695	4.84001e-05	0.000304028	7.91002e-05	0.000138718	0.000225182	0.000137368	3.98001e-05	0.00031801	0.000208709	0.000232862	0.000139658	0.000253876	0.000222469	0.000122871	0.000407215
	P01714	Ig lambda chain V-III region SH		0.338968	1.26781	5	3	3	0.000175205	0.000251445	0.00030203	0.000311882	9.79001e-05	0.000155193	0.000324474	6.24002e-05	0.000154185	0.000275097	0.000334064	0.000291315	0.000164013	0.000269634	0.000300908	0.000102368	0.000129647	0.000352287
	O43866	CD5 antigen-like	CD5L	0.342494	0.83217	29	29	29	0.00155111	0.00346769	0.00245753	0.00414299	0.00178158	0.00338866	0.00329914	0.00289061	0.00252105	0.00267949	0.00218652	0.00398952	0.00250911	0.000990413	0.00221689	0.00119664	0.00359983	0.00274256
	P23490	Loricrin	LOR	0.346895	1.49493	4	4	4	1.76e-06	1.25e-06	1.92e-06	8.25003e-06	1.64001e-05	7.39002e-06	2.89e-06	3.62e-06	6.08998e-06	5.60001e-06	5.56001e-06	3e-05	4.47001e-06	8.73997e-06	5.36999e-06	1.5e-05	1.36e-06	2.51e-06
	A0A0C4DH43			0.347595	1.68721	4	3	0	7.07e-05	5.60001e-06	5.35999e-05	9.74999e-05	6.79998e-05	7.73001e-05	5.04999e-05	6.13001e-05	4.59999e-05	3.16001e-06	0.000147935	0.000148683	0.000175188	2.71e-05	0.000208284	0.000105498	9.25999e-05	0.000255564
	A0A0G2JSC0;A0A087WSX0;A0A0G2JS06		IGLV5-45	0.354868	1.52372	4	4	4	8.14001e-05	5.02001e-05	0.000233228	0.00012782	0.0001356	0.000144358	0.000545184	5.85002e-05	6.29e-05	9.70999e-05	0.000321231	0.00041898	0.000237233	2.67e-05	0.00113459	0.000140371	7.34998e-05	0.000218567
	P01621	Ig kappa chain V-III region NG9		0.356449	0.758946	9	3	3	0.00129549	0.00129915	0.00188495	0.00138989	0.000787873	0.000849735	0.00109396	0.000840596	0.000458659	0.000707859	0.0013031	0.00104355	0.00106154	0.000441405	0.00205256	0.000377026	0.00156161	0.000190831
	Q9HDC9;H0Y512;Q9HDC9-2	Adipocyte plasma membrane-associated protein	APMAP	0.358934	1.68519	7	7	7	1.14e-05	n.d.	4.76999e-07	7.84003e-06	2.94e-06	9.10998e-06	3.84001e-06	5.80002e-07	5.38001e-06	2.87e-06	n.d.	2.24999e-05	4.72999e-06	1.79e-05	1.12e-05	3.14999e-06	2.92e-06	1.58e-06
	Q15848	Adiponectin	ADIPOQ	0.36058	1.29514	8	8	8	0.00042028	0.000160071	0.000130159	0.000836684	0.000129008	0.000463938	0.000424285	0.000292647	0.000234075	0.00084276	0.000375255	0.000357864	0.000507375	0.000243143	0.000559556	0.000339328	0.000358507	0.000137487
	P26927;G3XAK1;Q2TV78;Q2TV78-2;H7C0F8	Hepatocyte growth factor-like protein;Hepatocyte growth factor-like protein alpha chain;Hepatocyte growth factor-like protein beta chain	MST1	0.360595	1.38987	14	14	14	6.82998e-05	7.45e-05	9.19998e-05	6.62e-05	5.89001e-05	3.28001e-05	5.30999e-05	4.90999e-05	7.01002e-06	8.28999e-05	7.31e-05	7.13998e-05	1.04e-05	6.81999e-05	0.000105326	7.32999e-05	0.000118227	7.56002e-05
	P02751;P02751-8;P02751-14;P02751-3;P02751-15;P02751-7;P02751-9;P02751-17;P02751-11;P02751-12;H0Y7Z1;H0Y4K8	Fibronectin;Anastellin;Ugl-Y1;Ugl-Y2;Ugl-Y3	FN1	0.363005	1.29336	166	166	5	0.0241324	0.0145244	0.00801442	0.0220508	0.0155191	0.0211268	0.0166656	0.00319756	0.00803809	0.0207628	0.016932	0.0100538	0.016203	0.00549454	0.0214775	0.0276902	0.0204236	0.0230495
	Q9NPH3;Q9NPH3-3;Q9NPH3-2;Q9NPH3-5;C9J1D9;C9JT28;H7C3W4;C9J9W1	Interleukin-1 receptor accessory protein	IL1RAP	0.38139	0.636149	3	3	3	8.96999e-07	n.d.	9.02e-07	6.51998e-06	1.47e-06	4.49001e-06	2.34e-06	1.32e-06	6.81999e-06	1.27e-06	n.d.	n.d.	5.69e-06	4.14999e-06	9.45998e-07	3.85999e-07	n.d.	8.53001e-07
	A0A075B6H9		IGLV4-69	0.383369	0.668191	5	5	4	3.16999e-05	7.00998e-05	0.000189593	5.04999e-05	1.48e-05	2.77001e-05	8e-05	4.44e-05	0.000115553	0.000113372	3.34001e-05	3.05e-05	1.22e-05	9.01001e-06	6.29999e-05	1.43e-05	3.04e-05	0.000273406
	P22352;A0A087X1J7;H0YBE4;E5RG32;H0YC19;Q6NXQ3;A0A087X0K3;P59796;O75715	Glutathione peroxidase 3;Glutathione peroxidase	GPX3	0.385675	0.87232	8	8	8	0.00013177	0.000142041	8.07001e-05	5.81001e-05	8.28999e-05	5.29999e-05	9.84998e-05	0.000123948	7.02998e-05	6.52999e-05	7.78998e-05	0.000105207	0.000126023	8.16001e-05	5.25001e-05	5.23e-05	7.58001e-05	8.44999e-05
	P01612	Ig kappa chain V-I region Mev		0.388198	0.743639	7	4	4	4.81001e-05	0.000142791	6.87e-05	2.44e-05	4.77e-05	5.29999e-05	4.21e-05	3.25e-05	2.74001e-05	2.71e-05	5.59001e-05	1.72e-05	2.59e-05	8.14999e-06	0.0001467	4.07e-05	2.94001e-05	7.86001e-05
	P04217;M0R009	Alpha-1B-glycoprotein	A1BG	0.388463	1.12699	21	21	6	0.000700576	0.000797084	0.000732969	0.00071913	0.000554683	0.000608819	0.000566094	0.0011079	0.000836139	0.00146161	0.000819698	0.000823091	0.000433122	0.000881336	0.00099085	0.00056697	0.00092852	0.000778568
	P01772	Ig heavy chain V-III region KOL		0.388635	0.796493	5	4	4	0.000406764	0.00037432	0.000364425	0.000398321	0.000222056	0.000244295	0.000317257	0.000289883	0.000232239	0.000377057	0.000254921	0.000401495	0.000219445	5.16e-05	0.000554106	0.000139567	0.000466492	0.000209567
	P29622	Kallistatin	SERPINA4	0.391259	1.09625	22	22	22	0.000463058	0.000422861	0.000216954	0.000275048	0.000226271	0.000225631	0.000235476	0.000263504	0.000261236	0.00025179	0.00035218	0.000323564	0.000248073	0.000304677	0.000346951	0.000363346	0.0002982	0.000271214
	A0A087WYL9;A0A0C4DH67		IGKC	0.392363	1.19037	27	6	2	0.000680414	0.000659248	0.000650925	0.000511223	0.000374221	0.0005715	0.000806381	0.000790723	0.000344449	0.000763317	0.0019271	0.00104118	0.000682426	0.000341312	0.000413	0.000510182	0.000639668	0.00069979
	P11597;P11597-2;H3BRJ9	Cholesteryl ester transfer protein	CETP	0.393044	1.27339	9	9	9	2.63e-05	1.58e-05	7.87003e-06	2.84e-05	3.49001e-05	6.06001e-05	1.41e-05	1.47e-05	7.77999e-06	2.35e-05	1.32e-05	1.83e-05	3.13e-05	2.89e-05	1.66e-05	1.59e-05	3.81e-05	5.4e-05
	P10586;P10586-2;H0Y4H1;H0Y6Z7;P23468;Q3KPI9;P23468-5;A2A437;F5GWR7;P23468-3;P23468-7;P23468-4;P23468-6	Receptor-type tyrosine-protein phosphatase F	PTPRF	0.395009	0.713805	3	3	3	1.79e-06	1.1e-06	3.64e-06	3.78001e-06	1.87999e-06	1.87e-06	3.02e-06	1.24e-05	1.74e-05	3.03e-06	7.48e-06	3.77001e-06	2.18e-06	5.84e-06	1.22e-06	1.55e-06	1.23e-06	1.18e-06
	P69891;P69892;E9PBW4	Hemoglobin subunit gamma-1;Hemoglobin subunit gamma-2	HBG1;HBG2	0.395814	0.266743	8	7	6	2.31999e-05	2.08e-07	3.33e-05	3.69999e-05	2.75e-05	n.d.	1.37e-05	2.35e-06	9.02e-07	n.d.	n.d.	n.d.	n.d.	n.d.	n.d.	8.80997e-07	3.77001e-06	n.d.
	P04431	Ig kappa chain V-I region Walker		0.398505	0.759723	4	3	3	1.69999e-05	7.32002e-06	6.94001e-06	1.89001e-05	5.25998e-06	9.10001e-06	8.37001e-06	1.34e-05	1.2e-05	1.61e-05	8.28998e-06	1.23e-05	3.40999e-06	1.5e-05	1.24e-06	6.63998e-06	8.22e-06	1.56e-05
	P02675;D6REL8;CON__P02676	Fibrinogen beta chain;Fibrinopeptide B;Fibrinogen beta chain	FGB	0.400369	1.40362	10	10	10	1.04e-05	1.37e-05	2.80001e-05	5.92001e-05	2.38e-05	1.32e-05	1.89001e-05	6.29e-05	7.58001e-05	8.3e-05	0.000146983	7.06001e-05	1.8e-05	9.35001e-06	2.96001e-05	1.5e-05	3.16999e-05	6.93002e-05
	A0A075B6I9		IGLV7-46	0.401091	0.856816	5	4	2	0.000136586	0.000167651	0.000275487	0.000244915	0.000151115	0.000339404	0.000342642	0.000240364	0.000120803	0.00023789	0.000293114	0.000122766	0.000296118	0.000144907	0.0001295	0.000115537	0.000201751	0.000176962
	P24821;J3QSU6;P24821-4;E9PC84;F5H7V9;P24821-6;P24821-5;P24821-2;P24821-3;H0YGZ3	Tenascin	TNC	0.4033	1.33488	20	20	20	2.92e-05	2.63e-05	4.95999e-06	4.38e-05	7.48e-06	1.97001e-05	3.79001e-05	1.46e-05	4.44999e-05	3.99e-05	0.000112637	2.38e-05	1.96e-05	1.26e-05	3.49001e-05	1.79e-05	2.64e-05	1.87e-05
	P13645;CON__P02535-1;Q7Z3Y7;CON__Q7Z3Y7;CON__Q148H6;Q7Z3Z0;Q2M2I5;Q7Z3Y8;CON__Q7Z3Z0;CON__Q7Z3Y8;CON__Q2M2I5;Q99456;Q7Z3Y9;Q14532;O76013;CON__Q14532;CON__A2AB72;CON__O76013;CON__Q7Z3Y9;CON__Q99456;REV__P12035;REV__CON__P12035;O76013-2	Keratin, type I cytoskeletal 10	KRT10	0.404229	0.606093	70	4	4	1.89e-06	3.66001e-06	5.09001e-06	2.75e-05	1.47e-06	4.79001e-06	1.52e-06	5.72001e-06	6.27001e-07	7.30999e-06	7.13002e-07	2.67999e-06	1.83e-07	9.85999e-07	1.35e-06	2.27e-05	2.25999e-06	2.35e-06
	P78509;J3KQ66;P78509-3;P78509-2	Reelin	RELN	0.412203	1.40841	3	3	3	5.39001e-07	n.d.	n.d.	1.38e-06	4.54001e-07	8.41001e-07	n.d.	4.51e-07	8.95999e-07	7.68e-07	3.95999e-07	6.19999e-07	4.00998e-07	2.72e-06	4.89001e-06	6.98e-07	n.d.	1.23e-06
	B4DPQ0;P00736;F5H2D0;F5H3N3;F5H1V0;F5H6Y3;F5H3A3;F5H1N6;F5GWL0	Complement C1r subcomponent;Complement C1r subcomponent heavy chain;Complement C1r subcomponent light chain	C1R	0.415207	1.11554	66	66	64	0.00343693	0.00461852	0.00362607	0.00724719	0.00443829	0.00508516	0.00498578	0.005526	0.00917066	0.0062448	0.00562827	0.00504965	0.00509802	0.00837628	0.00546205	0.00420565	0.00451996	0.00808659
	A0A0C4DH26		IGKV6D-41	0.416884	1.80835	4	3	1	1.74e-05	3.94001e-05	1.02e-05	9.72003e-05	1.21e-05	5.4e-06	4.06e-05	1.85999e-06	1.16e-06	1.96e-05	5.19001e-06	0.000156451	0.000223297	5.69e-06	7.59e-05	5.39001e-06	4.21e-06	2.31e-05
	P51884;CON__Q05443	Lumican	LUM	0.418289	0.862028	8	8	8	2.61e-05	1.19e-05	5.23e-05	3.69e-05	4.23999e-05	4.92001e-05	4.32e-05	3.88001e-05	5.53e-05	3.49999e-05	3.38999e-05	1.97001e-05	2.84e-05	2.31e-05	3.94999e-05	3.37999e-05	4e-05	3.71999e-05
	O75882;O75882-3;O75882-2	Attractin	ATRN	0.425353	0.69545	12	12	12	6.14001e-05	5.46e-05	5.57001e-05	7.68998e-05	4.38e-05	1.18e-05	1.27e-05	2.44e-05	4.63999e-05	2.55001e-05	8.48003e-06	1.63e-05	4.87999e-06	7.09002e-05	8.70997e-06	0.000118673	8.85002e-05	3.64001e-05
	Q03001;F8W9J4;Q03001-9;Q03001-8;E9PEB9;E7ERU0;E9PHM6;F6QMI7	Dystonin	DST	0.428767	0.792499	3	3	3	n.d.	3.05e-05	1.08e-05	6.63e-06	1.4e-05	1.21e-05	1.15e-05	3.42001e-05	n.d.	6.69001e-06	1.23e-05	2.34e-05	6.86e-06	n.d.	1.69999e-05	1.02e-05	6.90001e-06	2.1e-05
	P01009;P01009-2;P01009-3	Alpha-1-antitrypsin;Short peptide from AAT	SERPINA1	0.434684	0.911442	37	37	1	0.00709635	0.00624722	0.00705167	0.010631	0.00865086	0.00758505	0.0107644	0.00829651	0.0126884	0.0101634	0.00688067	0.00786889	0.00599228	0.00985035	0.00991623	0.0054442	0.00608919	0.010046
	B4E1Z4;P00751;A0A0G2JH38;P00751-2;H7C5H1;C9JRT3;A0A0G2JHM4;A0A0G2JJ82;H7C526;F2Z3N2;F8WCJ9;A0A0G2JJM0;A0A0G2JI59;C9JYQ5;A2ABG0	Complement factor B;Complement factor B Ba fragment;Complement factor B Bb fragment	CFB	0.434893	1.09581	54	54	3	0.00105937	0.00129802	0.0019275	0.000831763	0.00111432	0.00125563	0.000885377	0.00113973	0.00140121	0.00108116	0.00132362	0.00131752	0.00113332	0.00180968	0.00102488	0.000936703	0.00170459	0.00157031
	P35579;P35579-2;P35580;P35749;P35580-2;Q5BKV1;B1PS43;P35749-4;P35749-3;P35749-2;P35580-5;P35580-3;P35580-4;B1AH99	Myosin-9	MYH9	0.436783	1.44011	30	30	30	3.03001e-05	1.18e-05	1.03e-05	3.51e-05	2.85e-05	3.19001e-05	0.000138043	0.000148553	6.60002e-05	0.0001505	0.000187884	9.32e-05	0.000135628	2.42001e-05	1.62e-05	3.37e-05	1.37e-05	6.54998e-05
	A0A0C4DH36		IGHV3-38	0.437234	1.19553	5	3	3	7.75002e-05	5.55998e-05	6.27002e-05	8.78e-05	3.1e-05	3.99e-05	4.9e-05	2.11999e-05	2.43001e-05	3.43e-05	3.81e-05	5.02001e-05	3.91999e-05	3.1e-05	7.56002e-05	6.7e-05	0.000113118	8.09e-05
	A0A0B4J2D9		IGKV1D-13	0.438787	2.42075	7	3	3	7.06e-06	6.18001e-06	1.01e-06	1.36e-05	9.06e-05	2.07e-06	9.82002e-07	4.25999e-06	1.03e-06	3.45001e-05	n.d.	4.02001e-05	n.d.	3.24999e-07	3.07e-07	n.d.	3.45001e-05	0.000259946
	P00738;J3QLC9;P00738-2;H3BS21;J3KRH2;J3KSV1;J3QQI8;H3BMJ7	Haptoglobin;Haptoglobin alpha chain;Haptoglobin beta chain	HP	0.438931	0.838462	34	18	2	0.000883949	0.00359353	0.00208153	0.00140828	0.00144818	0.00172974	0.00153895	0.00291783	0.00375283	0.00210768	0.000854057	0.00141483	0.0014209	0.00123338	0.00140417	0.00121691	0.0028879	0.00365511
	P01591;D6RD17;D6RHJ6;C9JA05	Immunoglobulin J chain	IGJ;JCHAIN	0.439795	1.15138	10	10	10	0.00259027	0.00408981	0.00322409	0.00899466	0.00346113	0.00494221	0.00727842	0.00409826	0.00334787	0.00559489	0.00482997	0.00566283	0.00420749	0.00230287	0.00685218	0.00414823	0.00592975	0.00746744
	P08709;F5H8B0;P08709-2	Coagulation factor VII;Factor VII light chain;Factor VII heavy chain	F7	0.445326	1.27782	6	6	6	1.43e-05	1.84001e-05	1.19e-05	1.44e-05	5.38001e-06	1.39e-05	5.25998e-06	1.5e-05	5.59e-06	5.35998e-06	5.69999e-06	1.58e-05	3.93e-06	2.54e-05	2.51001e-05	3.49001e-05	2e-05	1.6e-05
	P09871;F8WCZ6;H0Y5D1;F5H7T4;B5MCV4;C9IZP8;C9JY52	Complement C1s subcomponent;Complement C1s subcomponent heavy chain;Complement C1s subcomponent light chain	C1S	0.446587	1.10329	56	56	8	0.00381766	0.00566475	0.00338734	0.00665687	0.00548886	0.00702399	0.00727054	0.0061039	0.00874627	0.00705636	0.00595783	0.00558793	0.00591054	0.00925965	0.00531789	0.00483322	0.00604881	0.00884248
	P00450;CON__ENSEMBL:ENSBTAP00000031900;H7C5N5;D6RE86	Ceruloplasmin	CP	0.456533	1.1159	73	73	2	0.0018391	0.00261322	0.00331185	0.00121043	0.00201742	0.00268835	0.00196891	0.00253652	0.00247835	0.0020758	0.00244317	0.00361513	0.00217697	0.00233718	0.00154066	0.00184853	0.00395437	0.00330311
	Q14520;Q14520-2	Hyaluronan-binding protein 2;Hyaluronan-binding protein 2 50 kDa heavy chain;Hyaluronan-binding protein 2 50 kDa heavy chain alternate form;Hyaluronan-binding protein 2 27 kDa light chain;Hyaluronan-binding protein 2 27 kDa light chain alternate form	HABP2	0.460432	1.09129	18	18	18	0.000232729	0.000227471	0.000194913	0.000133593	0.00024931	0.000223867	0.00019693	0.000263728	0.000238805	0.000165547	0.000194668	0.000319566	0.00021499	0.000402518	0.000196225	0.000192534	0.000242086	0.000256976
	P0C0L5;F5GXS0	Complement C4-B;Complement C4 beta chain;Complement C4-B alpha chain;C4a anaphylatoxin;C4b-B;C4d-B;Complement C4 gamma chain	C4B	0.461389	1.15092	199	9	2	0.00223097	0.00365907	0.00169695	0.00114616	0.00241864	0.00172082	0.00338417	0.00184762	0.00589877	0.00329766	0.0038351	0.00329912	0.00228063	0.00338123	0.00222105	0.00172968	0.00236455	0.00295492
	O95445	Apolipoprotein M	APOM	0.461566	0.876087	12	12	4	0.000549326	0.000387623	0.000346444	0.000267671	0.000461977	0.000754956	0.000326213	0.0005985	0.000839298	0.000272309	0.000413069	0.000542695	0.000481379	0.000824645	0.000336035	0.000427473	0.00036532	0.000269813
	P23142;P23142-2;P23142-3;CON__ENSEMBL:ENSBTAP00000016046;H7C1M6;B1AHM7;B1AHM9;B1AHM5;B1AHM6;B1AHM4;B1AHN3;B1AHM8	Fibulin-1	FBLN1	0.461624	0.864853	24	24	11	0.000389951	0.000455794	0.000448688	0.00133923	0.000404916	0.000463761	0.000601637	0.000483797	0.000569763	0.000414041	0.000696572	0.000236445	0.000551569	0.0002335	0.000672546	0.000777769	0.000457136	0.00042871
	P31146;H3BTU6;H3BRY3;H3BRJ0;H3BNA2;H3BU76;H3BSL1	Coronin-1A;Coronin	CORO1A	0.467045	1.2732	5	5	5	1.18e-06	n.d.	n.d.	3.56e-06	n.d.	7.7e-06	4.49001e-06	1.85999e-06	2.25999e-06	5.92999e-06	6.37002e-06	6.46002e-06	3.47001e-06	3.94001e-06	3.71999e-06	3.43e-06	9.88997e-07	3.14999e-06
	A0A087WU91;A0A0A0MS15		IGHV3-49	0.469909	0.832411	9	4	4	5.79999e-05	0.000112247	6.45001e-05	3.99e-05	5.52001e-05	4.61001e-05	0.000110236	0.000105696	2.45e-05	5.08001e-05	5.84001e-05	5.34e-05	0.000139508	2.71e-05	2.35e-05	6.77002e-05	3.68001e-05	6.65999e-05
	Q9BXJ4;E9PGA6;Q9BXJ4-2;Q9BXJ4-3	Complement C1q tumor necrosis factor-related protein 3	C1QTNF3;C1QTNF3-AMACR	0.470847	0.844702	5	5	5	1.03e-05	1.82e-05	7.48e-06	3.30001e-05	1.69999e-05	3.00999e-05	1.87e-05	8.98998e-06	2.73e-05	1.32e-05	1.83e-05	1.15e-05	1.17e-05	9.85003e-06	9.84e-06	3.09001e-05	2.42001e-05	1.01e-05
	P01707	Ig lambda chain V-II region TRO		0.471248	1.3683	5	3	3	5.17999e-06	1.01e-05	1.82e-05	4.53999e-05	1.99e-05	4.48998e-05	1.82e-05	1.44e-05	5.32001e-06	1.51e-05	2.78999e-05	4.76e-05	3.30001e-05	1.04e-05	8.94002e-06	5.83001e-06	1.6e-05	0.000157754
	A0A075B6J7;P01720		IGLV3-21	0.47427	1.24104	10	10	6	0.00125545	0.00208116	0.00120421	0.000234022	0.000874539	0.000417479	0.00018031	0.000922004	0.000643742	0.000628343	0.00120812	0.0012098	0.000943794	0.000403149	0.00108224	0.000897544	0.000843263	0.000701976
	A0A0A0MTQ6;A0A075B6P5;P01617	Ig kappa chain V-II region TEW	IGKV2D-28	0.479248	0.85152	13	6	3	0.000417696	0.000427363	0.000817423	0.000221741	0.000197369	0.000425141	0.000302946	0.000327132	0.000216157	0.000172636	0.000230182	0.000382373	0.000579779	0.000142725	0.000459455	0.000185065	0.000418438	0.000306004
	Q86YZ3;CON__Q86YZ3	Hornerin	HRNR	0.47931	0.797185	21	21	21	4.08e-05	3.69e-05	9.43002e-05	6.80998e-05	2.69001e-05	1.94001e-05	2.57e-05	3.65999e-05	1.98e-05	4.55001e-05	5.28001e-05	8.74998e-05	8.43997e-06	1.04e-05	4.25999e-05	2.76e-05	1.75999e-05	3.2e-05
	P04278;I3L145;P04278-5;I3L1J1;B4DYU0;A0A0C4DGN2;I3L2X4;P04278-4;P04278-2;P04278-3	Sex hormone-binding globulin	SHBG	0.483451	1.30493	4	4	4	2.02e-06	n.d.	1.26e-06	2.74001e-06	2.18e-06	7.91e-06	1.33e-06	3.81999e-06	1.3e-05	6.91001e-06	5.76999e-06	6.73001e-06	2.04e-06	8.34001e-06	6.81999e-06	1.15e-06	2.28001e-06	3.28001e-06
	A0A0B4J1Z2		IGKV1D-43	0.483816	1.3761	7	3	3	0.000261303	0.00211083	0.00244467	0.00296186	0.00167975	0.00128914	0.00048608	0.00124527	0.000209397	0.00190701	0.00237857	0.00174206	0.000131148	0.00199149	0.00235046	0.00166147	0.00120852	0.00199134
	A0A0A0MS11		IGHV3-13	0.499873	1.18217	8	3	3	4.44999e-05	3.13e-05	4.21999e-05	1.49e-05	2.26e-05	4.44999e-05	1.92001e-05	6.25999e-05	1.62e-05	2.81e-05	8.93997e-05	1.83e-05	2.85e-05	1.93e-05	3.64001e-05	5.95e-05	4.56999e-05	3.09001e-05
	A0A087X2C0		IGHM	0.500453	0.898907	68	60	0	0.0222186	0.0356321	0.0323532	0.0659173	0.0351648	0.045444	0.054807	0.0340475	0.0269881	0.0316216	0.0284029	0.0404264	0.0416433	0.0188052	0.0407228	0.0228249	0.0479567	0.0410824
	P04209	Ig lambda chain V-II region NIG-84		0.505562	1.19942	5	5	5	0.0001399	0.000139155	0.000205717	0.000212936	6.36999e-05	0.000100913	0.000139637	0.000197819	3.31e-05	0.000221334	0.000242211	0.00027685	0.000183424	8.07997e-05	0.000101923	0.000106801	0.000162689	6.61e-05
	P06331	Ig heavy chain V-II region ARH-77		0.507726	0.870968	7	3	3	0.000832472	0.000807942	0.000849058	0.00089354	0.000866856	0.00103846	0.00121187	0.000652751	0.000272371	0.000670326	0.000693739	0.00126542	0.000788026	0.000251743	0.000547501	0.000688484	0.000702098	0.000923916
	A0A087WW89		IGHV3-72	0.509187	1.08736	13	11	0	0.00207654	0.00311804	0.00336668	0.00344696	0.00365134	0.00249201	0.00476972	0.0038619	0.00301368	0.00372036	0.00326969	0.00482188	0.00321891	0.0023286	0.00332168	0.00373752	0.00256731	0.00575565
	A1L4H1;A0A087WU72;A1L4H1-2;M0QZ17	Soluble scavenger receptor cysteine-rich domain-containing protein SSC5D	SSC5D	0.514868	1.21416	8	8	8	1.18e-05	6.89002e-06	9.27e-06	4.21e-05	4.72999e-06	6.59e-06	1.09e-05	7.30999e-06	1.17e-05	1.95e-05	1.46e-05	5.99998e-06	8.27999e-06	1.98e-05	4.21999e-06	1.57e-05	1.04e-05	2.74001e-05
	A0A0G2JMB2			0.516056	0.748933	24	3	0	5.92001e-05	4.62999e-05	8.78e-05	0.000110129	7.34e-05	3.37999e-05	0.0001	0.000108281	2.5e-05	0.000102005	0.000123255	0.000112299	1.25e-05	3.74999e-06	5.50999e-05	0.000114483	4.9e-05	6.45001e-05
	P05109	Protein S100-A8;Protein S100-A8, N-terminally processed	S100A8	0.518284	0.739486	7	7	7	0.000139408	5.57998e-05	1.89001e-05	0.00010344	8.59001e-05	9.36001e-05	0.000137216	8.96001e-05	5.10001e-05	3.04e-05	0.000145586	0.00014804	6.94002e-05	9.48002e-05	3.99e-05	7.89003e-05	3.02e-06	0.000123708
	P48740;F8W876;P48740-3;C9JMA2;C9JLU5;C9J1C7	Mannan-binding lectin serine protease 1;Mannan-binding lectin serine protease 1 heavy chain;Mannan-binding lectin serine protease 1 light chain	MASP1	0.524031	0.880423	20	19	8	0.00014259	0.000161368	7.67002e-05	0.000209278	9.44002e-05	0.000235193	0.00029445	0.00013326	0.000253375	9.13998e-05	0.000261469	0.000204373	0.000173586	0.000113254	0.00011249	0.000116092	0.000197319	0.00010473
	A0A087WTM7;A8MUN2		APOB	0.527055	1.12278	520	3	3	0.00131946	0.000647901	0.000686977	0.000806974	0.000708822	0.00103152	0.000797129	0.00121013	0.00188752	0.000530401	0.00149514	0.00157263	0.000824502	0.00136615	0.000915527	0.00142142	0.00143121	0.000683818
	P19013;CON__P19013	Keratin, type II cytoskeletal 4	KRT4	0.534992	0.739321	9	7	5	3.03e-06	1.48e-05	4.44e-06	2.07e-06	4.51999e-06	2.62999e-06	5.69999e-06	2.89e-05	4.12001e-06	3.05e-06	4.84001e-06	8.34001e-06	7.37999e-06	3.07e-07	4.27001e-06	1.09e-05	n.d.	4.31e-06
	Q76LX8;Q76LX8-3;Q76LX8-2;A0A0C4DFV8;F6V803;A0A0B4J229;E7EV88;Q76LX8-4	A disintegrin and metalloproteinase with thrombospondin motifs 13	ADAMTS13	0.538536	1.13913	10	10	10	3.28001e-05	1.59e-05	7.96999e-06	3.06e-05	1.59e-05	1.81e-05	3.2e-05	2.01001e-05	3.00999e-05	3.23999e-05	2.94999e-05	1.59e-05	1.79e-05	1.89001e-05	4.07e-05	2.43001e-05	3.63e-05	1.24e-05
	P03952;H0YAC1;E9PBC5;C9JCT1;C9J075;P20718	Plasma kallikrein;Plasma kallikrein heavy chain;Plasma kallikrein light chain	KLKB1	0.542469	0.942113	27	27	27	0.000264164	0.000265211	0.000253737	0.00030466	0.000472791	0.000266169	0.000432861	0.000343184	0.000418185	0.000255785	0.00027767	0.000344101	0.000310381	0.000296237	0.000337218	0.000243606	0.000369776	0.000362654
	P01604	Ig kappa chain V-I region Kue		0.54685	1.29765	6	4	4	7.78998e-05	0.000256906	8.89997e-05	0.000212039	1.9e-05	3e-05	4.88999e-05	6.91998e-06	5.54002e-05	7.06001e-05	7.14999e-05	0.000122218	9.11998e-05	2.09e-05	5.08998e-05	8.78998e-05	0.000142143	5.62998e-05
	P49908;D6REX5;D6RIS9	Selenoprotein P	SEPP1	0.548474	0.856736	5	5	5	6.35002e-05	4.82999e-05	2.11e-05	1.61e-05	2.29999e-05	7.47001e-05	2.88e-05	3.61e-05	5.93999e-05	1.33e-05	1.72e-05	4.03e-05	8.24998e-05	3.43e-05	3.37e-05	3.55e-05	3.61e-05	2.44e-05
	P04004;F5GX75;H0YJW9	Vitronectin;Vitronectin V65 subunit;Vitronectin V10 subunit;Somatomedin-B	VTN	0.558087	0.903045	33	33	29	0.00284274	0.00376929	0.00375697	0.00279412	0.00251765	0.0021382	0.00175265	0.00231619	0.00264484	0.00266278	0.00210322	0.00299104	0.00174123	0.00221424	0.00383834	0.000916873	0.00296477	0.00385307
	Q04695;CON__Q04695;F5GWP8;K7EPJ9;K7ESE1;Q9C075;K7ELP7;J3QR55;CON__Q9C075;CON__Q99PS0	Keratin, type I cytoskeletal 17	KRT17	0.559367	1.548	24	8	2	1.71e-06	1.33e-06	5.48001e-06	9.54e-06	4.42001e-06	1.87e-07	1.19e-06	7.99002e-06	5.19001e-06	1.48e-05	3.71e-06	3.05e-05	2.41001e-06	5.86002e-08	1.42e-05	6.45e-06	2.14e-06	5.34e-06
	Q96IY4;A0A087WSY5;Q96IY4-2;CON__Q2KIG3;Q8N4T0;Q8N4T0-3;C9JUX7;Q8N4T0-2;P15086	Carboxypeptidase B2	CPB2	0.571156	1.10366	21	21	21	0.000157889	0.000245927	0.000155533	0.000152859	0.0001152	0.000105819	6.77002e-05	0.000205018	0.00012451	9.77997e-05	0.000145829	0.000159002	0.000166968	0.000107487	0.000107926	0.000201993	0.000277578	0.000191861
	P02750	Leucine-rich alpha-2-glycoprotein	LRG1	0.580616	1.15841	12	12	12	2.36001e-05	8.56e-05	0.000117069	6.84998e-05	2.89e-05	6.25999e-05	4e-05	8.41003e-05	0.000162636	7.78998e-05	8.49999e-05	7.12999e-05	4.61001e-05	0.000147779	7.30002e-05	2.98999e-05	8.89997e-05	9.63998e-05
	CON__P02533;P02533;CON__A2A4G1;CON__Q61782;K7ENV3	Keratin, type I cytoskeletal 14	KRT14	0.586581	1.13709	45	41	10	0.00028826	0.000207333	0.000498068	0.000376216	0.0002543	0.000126388	0.000208886	0.00041793	0.000207355	0.000440738	0.000301668	0.000888322	0.000163788	0.000145526	0.000261849	0.000275779	0.000243407	0.000418472
	P11226	Mannose-binding protein C	MBL2	0.586645	1.46272	13	13	13	0.000161369	0.000782224	0.000378017	8.77002e-05	4.78998e-05	0.000123048	6.47001e-06	1.22e-05	0.000657432	0.000166625	0.000241374	7.5e-05	0.000712007	1.04e-05	0.000103904	0.000169414	0.000305314	0.000326815
	P07195;A8MW50;C9J7H8;F5H793	L-lactate dehydrogenase B chain;L-lactate dehydrogenase	LDHB	0.591139	0.768958	3	3	2	2.82001e-06	1.53e-05	4.29e-06	7.88001e-07	6.37002e-06	6.67999e-07	5.29e-06	1.17e-05	9.20003e-06	6.25998e-06	1.04e-06	2.55e-06	6.86e-06	2.69e-06	7.09001e-06	n.d.	9.62e-07	5e-06
	A0A0B4J1V6		IGHV3-73	0.596044	1.13212	10	4	0	3.31999e-05	6.06001e-05	4.71001e-05	2.16999e-05	2.44e-05	3.74001e-05	9.89e-05	6.19e-05	3.37999e-05	5.03001e-05	7.25e-05	4.93001e-05	0.000107359	2.74001e-05	2.27999e-05	5.34e-05	3.15999e-05	5.83002e-05
	A0A075B6I0		IGLV8-61	0.597315	1.22929	6	6	5	0.000192598	0.000491909	0.00031469	0.000420248	0.000315236	0.000345684	6.24002e-05	0.000105193	6.08999e-05	0.000222204	0.000423547	0.000537484	0.000287392	9.55e-05	0.000112918	0.000209238	0.000102729	0.00103828
	P00739;P00739-2;A0A0A0MRD9;J3KTC3	Haptoglobin-related protein	HPR	0.603159	0.890949	37	37	21	0.00217734	0.00587494	0.00519251	0.00366341	0.00252954	0.00395124	0.00508965	0.00455619	0.00559654	0.00467834	0.00238376	0.00550977	0.00402847	0.00207139	0.00311986	0.00146912	0.00622015	0.00763778
	P01719	Ig lambda chain V-V region DEL		0.607438	0.867822	5	3	3	3.07e-05	4.29001e-05	4.33999e-05	7.30001e-06	1.88e-05	1.15e-05	1.32e-05	3.05e-05	1.1e-05	1.17e-05	2.65e-05	2e-05	9.23997e-06	7.27002e-06	2.13e-05	2.64e-05	2.55999e-05	1.86e-05
	A0A0A6YYG9;P59998-2;P59998;F8WDD7;F8WCF6;P59998-3;J3KQB2;Q9Y4R7;R4GN08;H7C0A3;C9JSD3;H3BLT7;H0Y5E3;P59998-4;Q9Y4R7-6;Q9Y4R7-2;Q9Y4R7-5	Actin-related protein 2/3 complex subunit 4	ARPC4-TTLL3;ARPC4	0.610892	0.805226	3	3	3	3.05e-06	n.d.	1.71e-06	1.38e-06	1.09e-05	3.01001e-06	4.49001e-06	2.58999e-06	3.8e-06	7.61001e-06	3.03e-06	2.67999e-06	3.74e-06	2.06001e-06	4.36e-07	1.8e-06	9.72e-07	1.3e-05
	P06276;F8WF14;F8WEX7;H0Y885;H7C4Y0	Cholinesterase;Carboxylic ester hydrolase	BCHE	0.614798	0.744454	5	5	5	1.57e-06	3.12999e-06	4.66999e-06	4.45e-07	1.04e-05	2.77e-06	4.19e-06	2.42e-06	6.24e-07	n.d.	2.41001e-07	3.66999e-07	2.09001e-06	1.5e-06	1.98e-05	3.47001e-06	1.34e-06	2.97999e-06
	P35908;CON__P35908;REV__CON__Q3TTY5	Keratin, type II cytoskeletal 2 epidermal	KRT2	0.616986	0.928425	66	61	42	0.00177387	0.00166312	0.00189957	0.00371313	0.00200153	0.00149436	0.00194752	0.00301208	0.00212662	0.00251851	0.0015939	0.00262774	0.00163453	0.00133877	0.00177364	0.00360926	0.00142562	0.00188902
	A0A075B7D8		IGHV3OR15-7	0.617929	1.23702	7	4	4	1.42e-05	6.1e-06	8.84003e-05	1.06e-05	9.33001e-06	4.58e-06	1.29e-05	1.96e-05	3.78001e-06	1.8e-05	2.61e-05	2.63e-05	2.37001e-05	4.60002e-06	4.53e-05	6.78999e-06	4.56001e-06	1.19e-05
	P01625	Ig kappa chain V-IV region Len		0.626282	0.911351	8	6	3	0.000792979	0.00122713	0.00155988	0.00116266	0.00152907	0.00168585	0.00183283	0.000771257	0.000768477	0.000614304	0.00121973	0.00112847	0.00166836	0.000461699	0.00124496	0.00115275	0.00134394	0.00170613
	P01706	Ig lambda chain V-II region BOH		0.631838	1.22155	3	3	3	2.44e-05	1.07e-05	9.22001e-06	5.94002e-06	1.54e-05	2.48e-06	7.96999e-06	4.55001e-05	1.75e-06	1.41e-05	1.35e-05	7.67001e-06	2.14e-05	n.d.	2.29e-05	5.96999e-06	8.37999e-06	5.4e-06
	A0A075B6J4		IGLV3-25	0.63225	0.900269	6	5	1	0.000694942	0.000899855	0.000917789	0.000620922	0.00061763	0.000610437	0.000725609	0.00049734	0.000294728	0.00101142	0.00100533	0.000586683	0.000717243	0.000207096	0.000456775	0.00040655	0.000349626	0.000964935
	P01609	Ig kappa chain V-I region Scw		0.639986	0.797346	5	3	3	1.62e-05	9.38e-06	1.37e-05	6.07001e-06	3.16999e-06	2.65e-05	n.d.	5.82e-06	n.d.	8.60997e-06	2.29e-05	n.d.	4.72999e-06	1.64001e-05	7.81002e-07	5.95e-06	9.07998e-06	1.46e-05
	P01042;CON__P01045-1;CON__Q2KJ62;CON__P01044-1	Kininogen-1;Kininogen-1 heavy chain;T-kinin;Bradykinin;Lysyl-bradykinin;Kininogen-1 light chain;Low molecular weight growth-promoting factor	KNG1	0.640393	0.952477	26	26	2	0.000732558	0.000831181	0.000893107	0.000614504	0.000991737	0.000957254	0.00099646	0.00120617	0.00144723	0.00105313	0.000782571	0.00084894	0.000890523	0.000830697	0.00075816	0.00071442	0.00111793	0.001136
	O14818;O14818-2;Q8TAA3;Q8TAA3-2;H0Y586;A0A087WYS6;Q8TAA3-5;O14818-4	Proteasome subunit alpha type-7;Proteasome subunit alpha type-7-like	PSMA7;PSMA8	0.647714	0.795407	4	4	4	1.09e-05	8.48001e-07	n.d.	5.74999e-06	1.01e-06	n.d.	3.83001e-06	8.67003e-07	n.d.	2.17001e-06	9.19001e-07	3.11001e-06	4.50001e-06	4.60001e-07	2.52001e-06	n.d.	2.16e-06	2.30001e-06
	P07225;G5E9F8;H7BXT0;CON__P07224;C9K0R0	Vitamin K-dependent protein S	PROS1	0.651593	1.06393	38	38	38	0.00257894	0.00274419	0.00218534	0.00339348	0.00288165	0.00397911	0.00370338	0.00346716	0.00645848	0.00489222	0.00260511	0.00351803	0.00383156	0.00555027	0.00311623	0.00325579	0.00262576	0.00343154
	P05155;P05155-2;P05155-3;E9PGN7;H9KV48;H0YCA1	Plasma protease C1 inhibitor	SERPING1	0.652012	0.857879	19	19	18	0.00094454	0.000683993	0.000571092	0.00195125	0.0012692	0.00296278	0.00269432	0.00197796	0.00456164	0.00388282	0.000808699	0.000828299	0.000854205	0.00121167	0.00441462	0.000653815	0.00100166	0.00212817
	A0A0C4DH33		IGHV1-24	0.659095	0.726629	5	4	4	5.22e-06	1.79e-05	7.14998e-06	n.d.	3.58999e-06	3.68001e-06	2.30001e-06	6.41002e-06	1.87999e-06	1.02e-07	1.29e-05	8.54e-07	9.06997e-06	9.99999e-07	1.54e-05	1.24e-06	8.95001e-06	3.74001e-05
	P13798;C9JIF9;H7C393;H7C1U0;C9JLK2	Acylamino-acid-releasing enzyme	APEH	0.659503	0.82211	9	9	9	1.78e-05	8.51001e-05	0.000147712	3.33e-05	7.13998e-05	6.63001e-05	0.000147071	3.36e-05	8.56997e-05	8.24998e-05	0.000106049	3.23999e-05	0.000147379	2.62001e-05	0.000224182	8.49999e-05	1.05e-05	1.17e-05
	A0A0C4DH38;A0A0G2JP91		IGHV5-51	0.659918	1.11068	9	9	9	0.000279667	0.000516133	0.00036876	0.000310812	0.000164285	0.000360358	0.000392941	0.000417085	0.000112894	0.000282457	0.00032674	0.000380325	0.000368878	0.00011258	0.000362988	0.000296151	0.000362752	0.000820033
	P17213;H0Y738	Bactericidal permeability-increasing protein	BPI	0.662766	0.719372	4	4	4	1.96e-05	6.58e-06	2.55999e-05	9.48001e-06	5.92001e-05	6.07002e-05	2.37e-06	n.d.	1.57e-05	9.65e-06	6.90002e-05	6.61999e-06	1.24e-06	4.14e-05	3.31e-05	7.30002e-05	3.84e-07	1.64001e-05
	P02749;J3QRN2;J3QLI0;J3KS17;CON__P17690	Beta-2-glycoprotein 1	APOH	0.664652	1.07167	23	23	23	0.00165545	0.00187552	0.00180134	0.00120315	0.00187376	0.00203387	0.00136317	0.00113227	0.00176721	0.000759338	0.00222621	0.002117	0.00122119	0.00244325	0.00162175	0.00293319	0.001293	0.00198573
	Q9Y6R7;A0A087WXI2;A0A087WUZ2	IgGFc-binding protein	FCGBP	0.668632	1.12001	67	67	67	0.000273724	0.000195197	0.000396044	0.000539874	0.000317009	0.000328495	0.000666296	0.000292345	0.000346293	0.000797814	0.000557867	0.000279908	0.000248165	0.000136702	0.00111157	0.000586289	0.000413955	0.000195194
	P01610	Ig kappa chain V-I region WEA		0.674911	1.09156	7	4	4	5.2e-05	7.62999e-05	6.19e-05	4.09e-05	4.28e-05	2.75e-05	2.39999e-05	2.44e-05	2.85999e-05	2.51999e-05	6.93002e-05	7.65998e-05	2.59e-05	2.31999e-05	4.73e-05	5.82001e-05	4.78998e-05	4.11001e-05
	A0A0B4J1V0		IGHV3-15	0.67824	1.05891	10	4	4	0.000323919	0.000735759	0.000555806	0.000567965	0.000382085	0.000631732	0.000330143	0.000421985	0.000307461	0.000488501	0.000560763	0.000471936	0.00060157	0.000314481	0.000328063	0.00063692	0.000492595	0.000517225
	O00187;O00187-2	Mannan-binding lectin serine protease 2;Mannan-binding lectin serine protease 2 A chain;Mannan-binding lectin serine protease 2 B chain	MASP2	0.680827	0.918135	14	14	14	0.000132786	0.000124836	0.000100263	0.000165389	8.37002e-05	0.000176247	0.000153744	0.000161659	6.20001e-05	5.53e-05	0.000284826	0.000135197	5.97e-05	9.87e-05	0.000109271	0.0001	0.000160717	0.000131463
	P02671;P02671-2;A0A087WUA0;CON__P02672	Fibrinogen alpha chain;Fibrinopeptide A;Fibrinogen alpha chain	FGA	0.682191	1.08279	28	28	28	0.000151355	0.000132844	0.000126384	8.97997e-05	0.000188072	0.000136169	0.00010067	0.000135449	0.000388904	0.00023572	0.0002366	9.87e-05	0.00011208	0.000123498	0.00021556	0.000104395	0.000151958	0.000243348
	A0A087X1C7		IGHG1	0.68737	1.23781	64	4	0	5.01e-05	1.75999e-05	0.000461766	0.000147436	0.000292359	0.000230741	0.000420021	0.000294291	2.01001e-05	2.15001e-05	0.000103132	0.000466654	0.000229447	0.000242028	0.000253048	0.000143476	0.0001076	0.000305746
	Q5T749	Keratinocyte proline-rich protein	KPRP	0.688828	1.18105	7	7	7	3.85999e-06	2.18e-06	1.64001e-05	1.13e-05	8.22998e-06	2.28001e-06	2.95001e-06	3.81999e-06	2.09001e-06	4.38999e-06	8.27001e-06	3.05e-05	2.87e-06	4.36999e-06	7.49999e-06	4.36e-06	1.29e-06	n.d.
	Q16610;Q16610-4;Q16610-2;Q16610-3	Extracellular matrix protein 1	ECM1	0.689026	0.878907	19	19	19	0.000169102	0.000147751	4.19e-05	0.000352451	0.000128988	0.000297765	0.000273546	9.03003e-05	8.82998e-05	0.000323419	0.000240835	8.16001e-05	7.86001e-05	4.61001e-05	7.38998e-05	0.000142379	0.000183856	0.000217126
	Q8NBP7;Q8NBP7-2	Proprotein convertase subtilisin/kexin type 9	PCSK9	0.694254	1.11396	11	11	11	2.74001e-05	2.29e-05	3.55e-06	4.39999e-05	1.94001e-05	3.65999e-05	1.49e-05	2.41e-05	3.78001e-05	2.66001e-05	4.02001e-05	2.47e-05	2.42001e-05	1.94001e-05	1.53e-05	1.93e-05	2.16999e-05	3.13999e-05
	A0A087WYC5;A0A087WSX2;A0A075B7D0		IGHG1	0.694474	1.04005	71	71	4	0.051195	0.0542593	0.0685744	0.0408734	0.0444282	0.0509586	0.0498269	0.0507079	0.0333813	0.0542138	0.0563921	0.0590413	0.0683412	0.0324764	0.0557057	0.0489532	0.0446312	0.043415
	P02538;CON__P02538;O95678;CON__O95678	Keratin, type II cytoskeletal 6A	KRT6A	0.697776	0.875649	45	33	2	8.96001e-05	0.000114829	0.00022184	0.000190531	0.000153931	6.98002e-05	0.000147615	0.000279561	7.98001e-05	0.000265542	6.65999e-05	0.000551302	3.18001e-05	5.16e-05	0.000219965	0.000113186	8.42e-05	0.000138865
	P01608	Ig kappa chain V-I region Roy		0.698771	0.894845	7	4	4	0.000160701	0.000115975	0.000362523	0.000448352	0.000291586	0.000154843	0.000231876	0.000177692	0.000137768	0.000361584	0.000403356	0.000217438	0.000328773	5.08001e-05	8.38e-05	0.000125432	0.000188079	0.000272777
	A0A087WXL8;A0A0C4DH29;A0A087WYE8;A6NJS3		IGHG3	0.698823	1.05153	58	32	2	0.0146346	0.0186466	0.0255835	0.0175009	0.0146315	0.00944882	0.0187692	0.0183691	0.0203364	0.0253057	0.0234974	0.0201293	0.0157372	0.0101692	0.0179542	0.0172607	0.0191098	0.0164102
	P01833	Polymeric immunoglobulin receptor;Secretory component	PIGR	0.699204	0.919057	20	20	20	5.52001e-05	8.99e-05	5.06001e-05	0.000130763	5.25999e-05	4.97998e-05	8.97002e-05	8.23998e-05	5.62e-05	3.84001e-05	9.43002e-05	5.83002e-05	6.63001e-05	2.35e-05	7.16e-05	4.90999e-05	0.000100399	0.00014397
	P01611	Ig kappa chain V-I region Wes		0.707864	0.933718	7	3	3	0.000208654	0.000198704	0.000283796	0.000279667	0.000341542	0.000256753	0.000244998	0.000115688	0.000145376	0.000155594	0.0003048	0.000159766	0.000310918	0.000108607	0.000149324	0.000229484	0.000191506	0.000382
	Q13093	Platelet-activating factor acetylhydrolase	PLA2G7	0.71013	1.08301	12	12	12	5.34e-05	3.46e-05	2.05e-05	3.89999e-05	5.16e-05	8.72999e-05	5.25001e-05	3.43e-05	4.7e-05	3.10999e-05	2.31e-05	4.06e-05	3.61e-05	6.88001e-05	6.33999e-05	7.47001e-05	3.34001e-05	0.000100735
	A0A075B6L0;P0CG06	Ig lambda-3 chain C regions	IGLC3	0.712899	1.05571	17	7	2	0.00306367	0.00316559	0.00411472	0.00221869	0.00440619	0.00328882	0.00424042	0.00184431	0.00264884	0.00431434	0.00461997	0.0036271	0.00390365	0.001611	0.00324397	0.00288331	0.0027735	0.00367074
	S4R460		IGHV3OR16-9	0.716569	1.08128	10	3	2	0.000173911	0.000217939	0.000144652	0.000326536	0.000201893	0.000258657	0.000294281	0.000380718	0.00022901	0.000357857	0.000282342	0.000443816	0.000434716	0.000108447	0.000474982	0.000221877	0.000136992	0.00015879
	P61224;F5H6R7;F5H004;F5GX62;E7ESV4;F5H7Y6;P61224-3;P62834;F5H4H0;F5GYH7;F5H077;F5GWU8;F5H491;F5H0B7;F5H500;A0A075B6Q0;F5GYB5;P61224-2;A6NIZ1;F8WBC0;P61224-4;F5H823;B7ZB78;F5GZG1	Ras-related protein Rap-1b;Ras-related protein Rap-1A;Ras-related protein Rap-1b-like protein	RAP1B;RAP1A	0.726868	1.14473	4	4	4	3.25999e-06	1.22e-06	9.75003e-07	5.70999e-06	9.03997e-06	3.52001e-06	3.50001e-06	4.12001e-06	2.34e-05	1.01e-05	6.10998e-06	1.63e-06	8.57002e-06	4.92e-06	2.18e-06	6.29999e-06	2.95001e-06	4.66999e-06
	A0A075B6J1		IGLV5-37	0.730302	1.16085	3	3	2	2.16e-05	2.54e-05	2.09e-05	3.37e-05	1.01e-05	2e-05	2.92e-05	2.27e-05	3.04e-05	6.7e-05	6.60002e-05	6.62e-05	3.85999e-06	1.27e-05	7.57003e-06	1.93e-05	n.d.	0.000109196
	P01824	Ig heavy chain V-II region WAH		0.734056	1.06934	4	4	4	0.000169223	0.000175297	7.10001e-05	0.000366624	0.000181362	0.000162265	0.000180048	0.000247937	0.000187583	0.000169509	0.000227678	0.000295693	0.00034015	0.000120445	0.000123199	0.000198046	0.000124838	0.000244296
	A0A087WTX5;A0A087X1V9;P01834;A0A075B6H6;A0A0C4DH73;A0A0B4J2E7;A0A0A0MT69	Ig kappa chain C region	IGKC	0.736864	0.944415	30	8	0	0.000497661	0.000924384	0.000780718	0.000857093	0.000473591	0.000832357	0.000373289	0.000571567	0.000270844	0.000410403	0.000635284	0.000601603	0.000434273	0.000391229	0.000484798	0.000662979	0.000907453	0.000539201
	O75636;O75636-2	Ficolin-3	FCN3	0.749464	1.08292	21	21	21	0.00161579	0.00105217	0.00154825	0.00196196	0.000945189	0.000784238	0.000775347	0.000904727	0.000488867	0.00106924	0.00171116	0.00166194	0.000273627	0.00116127	0.00104214	0.00106858	0.00111829	0.00223452
	A0A075B6I8;A0A0G2JQC2;A0A0B4J1U1		IGLV1-47;IGLV1-44	0.753411	0.949942	10	8	6	0.00115923	0.00166225	0.00114451	0.00159812	0.00118503	0.00134472	0.00140746	0.000528584	0.000637843	0.00124194	0.00141002	0.000996991	0.00085685	0.000652136	0.000834732	0.00108759	0.00124672	0.00152038
	P04208	Ig lambda chain V-I region WAH		0.759613	0.938381	10	7	6	0.000137597	0.000124226	0.000185136	0.000249523	0.000154023	0.00015395	0.000249925	0.000144821	0.000169107	0.000235175	0.00020806	0.000234808	7.73998e-05	7.09002e-05	0.000375297	0.000142641	0.000102662	0.000186594
	P08514;P08514-2;P08514-3;K7EKA6;K7EP83	Integrin alpha-IIb;Integrin alpha-IIb heavy chain;Integrin alpha-IIb light chain, form 1;Integrin alpha-IIb light chain, form 2	ITGA2B	0.762764	1.19142	12	12	12	1.01e-05	1.53e-05	2.49e-06	1.65001e-05	1.27e-05	1.16e-05	1.57e-07	6.71999e-06	3.64001e-05	2.81999e-05	8.59e-06	2.89999e-06	1.07e-05	1.05e-05	4.69999e-06	8.82997e-06	8.46001e-06	6.27001e-06
	P21333;Q60FE5;P21333-2;Q5HY54;A0A087WWY3;F8WE98;H0Y5F3;Q14315;H0Y5C6;Q14315-2;O75369;O75369-8;O75369-5;O75369-4;O75369-6;O75369-3;O75369-2;O75369-9	Filamin-A	FLNA	0.764266	1.08822	36	36	36	0.000124037	0.000151134	3.51999e-05	8.51001e-05	0.000279079	4.42001e-05	0.000162667	3.82999e-05	6.81999e-05	0.00021025	0.000103308	6.99998e-05	0.000118433	5.14999e-05	0.000105267	0.00010094	6.31998e-05	0.000101144
	Q9NZP8;H0YFL7;F5H2Z5;F5GWF3	Complement C1r subcomponent-like protein	C1RL	0.772486	1.0726	8	6	6	6.04e-06	1.5e-05	1.98e-05	8.63998e-06	7.58e-06	1.01e-05	6.27001e-06	1.54e-05	1.16e-05	1.55e-05	9.03997e-06	1.05e-05	3.12999e-06	1.3e-05	1.43e-05	7.49999e-06	1.75999e-05	2.21001e-05
	A0A075B6Q5		IGHV3-64	0.781671	0.842715	8	3	2	1.56e-05	1.44e-05	n.d.	1.32e-05	1.74e-05	1.98e-05	1.48e-06	n.d.	1.72e-05	2.40001e-06	2.82999e-06	7.43998e-06	4.47001e-06	2.09001e-06	0.000118802	1.9e-05	2.94999e-05	2.33e-05
	P04003;F2Z2V7	C4b-binding protein alpha chain	C4BPA	0.781938	0.966811	65	65	54	0.0150505	0.0152069	0.0125787	0.0181759	0.0131069	0.0200574	0.0159505	0.0228667	0.0309066	0.0199636	0.0125854	0.018619	0.0180671	0.0255916	0.0136264	0.0151077	0.0172814	0.0148727
	P04275;P04275-2	von Willebrand factor;von Willebrand antigen 2	VWF	0.78208	0.925474	88	88	88	0.00194757	0.000466673	0.000284976	0.000927085	0.000429239	0.000873642	0.000819766	0.000398526	0.00100542	0.000890943	0.000855681	0.00079582	0.000594103	0.000328616	0.00156761	0.00036511	0.000807439	0.000269119
	P07384;E9PL37;E9PQB3;E9PRM1;E9PLX0;E9PJJ3;E9PLC9;E9PMC6;E9PJA6;E9PSA6	Calpain-1 catalytic subunit	CAPN1	0.782303	1.1516	3	3	3	6.71999e-06	4.75e-06	3.07e-06	2.66e-06	9.14002e-07	n.d.	3.78001e-06	2.05e-07	1.4e-07	1.17e-06	3.45001e-06	1.48e-06	2.35e-06	1.74e-06	1.93e-06	1.28e-06	1.45e-06	1.58e-06
	P01859;A0A0G2JN06	Ig gamma-2 chain C region	IGHG2	0.783879	1.05061	50	21	18	0.00831479	0.0116153	0.0107818	0.00778949	0.0109515	0.00408	0.00811761	0.0068683	0.00671595	0.00882921	0.0107149	0.00705554	0.00992945	0.00290771	0.00914576	0.0108435	0.010439	0.0106075
	G3XAP6;P49747;P49747-2;CON__ENSEMBL:ENSBTAP00000006074;P49746;Q2HIZ1;F5H4Z8;P49746-2	Cartilage oligomeric matrix protein	COMP	0.794261	0.948173	18	18	16	4.41001e-05	5.89001e-05	5.25999e-05	6.56999e-05	5.29001e-05	4.17999e-05	7.02e-05	4.23001e-05	4.36001e-05	2.98e-05	5.60001e-05	3.06e-05	5.5e-05	1.83e-05	5.22e-05	9.61003e-05	0.000109272	5.65e-05
	P01600	Ig kappa chain V-I region Hau		0.800194	1.02917	8	4	2	0.000521357	0.000628665	0.000867637	0.00092042	0.000474551	0.00075438	0.000755794	0.000498406	0.000616415	0.000679358	0.000864114	0.000932777	0.000710282	0.000416609	0.000699436	0.000668095	0.000580189	0.000641573
	Q9UHG3;Q9UHG3-2;F8W8W4;C9K055;C9JM55;C9JGT6	Prenylcysteine oxidase 1	PCYOX1	0.801022	0.9447	14	14	14	7.32999e-05	7.60001e-05	4.55999e-05	8.95002e-05	0.000100618	0.000169791	7.06001e-05	9.69003e-05	0.000132397	2.85e-05	9.74999e-05	0.00011669	6.47999e-05	0.000211641	8.99997e-05	0.000111671	6.72e-05	7.02e-05
	A0A075B6K1		IGLV2-14	0.808388	1.13999	4	3	3	5.32998e-05	8.13003e-05	0.00017419	0.000114239	1.91e-05	0.000462724	0.000171177	0.000164872	0.000126232	4.49999e-05	0.000134029	0.000356389	0.000377758	0.000192147	0.000167244	5.85001e-06	0.00018619	0.000310627
	A0A0B4J2B7		IGHV3-30	0.819033	1.03777	13	7	2	0.00174255	0.00240384	0.00206892	0.00115525	0.00200041	0.00150443	0.00159065	0.00171716	0.000916486	0.00119309	0.00221109	0.00200204	0.00276388	0.00110395	0.00149865	0.00193987	0.00095383	0.0023565
	Q92496;Q92496-2;A0A0C4DH21;Q92496-3	Complement factor H-related protein 4	CFHR4	0.821961	1.13912	9	5	5	7.01002e-06	5.13e-06	1.29e-05	2.86001e-06	6.78002e-06	2.67e-05	2.04e-05	2.77001e-05	1.68999e-06	1.73e-05	1.09e-05	2.61e-06	1.46e-05	0.000108612	1.34e-06	8.78997e-06	3.39999e-05	2.37e-06
	P04207	Ig kappa chain V-III region CLL		0.828305	1.07381	5	3	3	7.20002e-05	0.000155879	0.000134024	9.53003e-05	0.000178007	0.00018645	0.000120701	0.000240128	9.16002e-05	0.000163808	0.000277637	0.000239923	0.000251361	7.51999e-05	2.29999e-05	6.79998e-05	0.000212984	0.000348987
	Q9UGM5;Q9UGM5-2;E9PG08;C9JC68	Fetuin-B	FETUB	0.830135	1.04225	4	4	4	6.85002e-06	5.38001e-06	1.83e-05	1.49e-05	2.09e-05	1.59e-05	8.53002e-06	1.63e-05	1.47e-05	1.47e-05	1.4e-05	1.57e-05	1.03e-05	1.47e-05	1.2e-05	7.06999e-06	1.11e-05	2.15001e-05
	P00748	Coagulation factor XII;Coagulation factor XIIa heavy chain;Beta-factor XIIa part 1;Coagulation factor XIIa light chain	F12	0.833543	0.950828	18	18	18	0.000432342	0.000330024	0.000292747	0.000175764	0.000206494	0.0001187	0.000135044	0.000316662	0.000454183	7.86001e-05	0.000244919	0.000308374	0.000242411	0.000509136	0.000256065	0.000168972	0.000325228	0.000215333
	A0A0G2JRQ6			0.84086	1.10084	6	3	3	0.000210747	0.000102029	4.25999e-05	0.00115559	0.000145566	2.36001e-05	0.000119691	0.000147187	5.57001e-05	0.000124625	0.000108391	0.000110397	0.000105345	0.000525807	3.51999e-05	8.84003e-05	6.70999e-05	0.000491214
	P05543;CON__Q9TT36	Thyroxine-binding globulin	SERPINA7	0.845119	0.962603	12	12	12	1.69999e-05	2.83e-05	2.78999e-05	6.31e-05	2.98999e-05	2.2e-05	3.22999e-05	3.34001e-05	7.75002e-05	5.57001e-05	2.65e-05	3.15999e-05	2.54e-05	4.24999e-05	4.46999e-05	2.16999e-05	2.81999e-05	2.39999e-05
	Q9UKF6;G5E9W3;C9JZH6	Cleavage and polyadenylation specificity factor subunit 3	CPSF3	0.845636	1.07998	3	3	3	2.15001e-05	2.83e-05	1.26e-05	1.22e-05	1.25e-05	5.68e-05	2.22e-06	2.16999e-05	5.12002e-06	9.48001e-06	2.07e-05	5.14999e-06	4.34999e-05	8.68002e-06	1.58e-05	3.37999e-05	1.19e-05	1.35e-05
	P13646;P13646-3;K7ERE3;CON__ENSEMBL:ENSP00000377550;CON__P13646-1;P13646-2;K7EMD9	Keratin, type I cytoskeletal 13	KRT13	0.847132	0.980703	14	4	3	7.32999e-05	9.77997e-05	9.92e-05	9.38997e-05	0.000121884	6.04001e-05	0.000115314	0.0001238	0.000110041	0.000116822	0.00011529	9.13998e-05	0.000111854	7.65e-05	8.49999e-05	0.000109258	7.46003e-05	8.88e-05
	P20742;P20742-2;F5GXY0	Pregnancy zone protein	PZP	0.849041	1.1548	36	25	25	2.15e-06	6.51999e-05	0.000226219	1.09e-06	7.93e-05	n.d.	5.36999e-05	1.53e-05	6.63001e-05	7.43999e-05	1.98e-05	0.000201997	1.74e-05	1.21e-05	5.36999e-05	1.79e-05	5.18999e-05	4.35001e-06
	P01008;Q8TCE1;CON__P41361	Antithrombin-III	SERPINC1	0.850897	0.98412	36	36	36	0.00197762	0.00279569	0.00236197	0.0022552	0.0022436	0.00214305	0.00226351	0.00251605	0.00254969	0.00264344	0.00154098	0.0028055	0.00241245	0.00204944	0.00247266	0.00169608	0.00244256	0.00307584
	A0A0G2JPD4;P01861	Ig gamma-4 chain C region	IGHG4	0.863886	0.933309	48	20	18	0.00426493	0.00670865	0.00523805	0.00163901	0.00434815	0.00231868	0.000387193	0.00741023	0.00142701	0.00279094	0.00292298	0.00102575	0.00594577	0.000652231	0.00249628	0.00475029	0.00342114	0.00413856
	P25786;F5GX11;P25786-2;B4DEV8	Proteasome subunit alpha type-1	PSMA1	0.879082	1.08891	4	4	4	1.24e-05	2.67e-05	7.44999e-06	1.8e-05	6.49e-06	8.01997e-07	7.47e-06	3.14999e-06	n.d.	4.69e-06	5.4e-06	8.20003e-06	1.16e-05	6.02002e-06	1.83e-05	1.41e-06	2.67999e-06	8.10999e-05
	P48740-2;P48740-4	Mannan-binding lectin serine protease 1;Mannan-binding lectin serine protease 1 heavy chain;Mannan-binding lectin serine protease 1 light chain	MASP1	0.880886	1.02965	19	7	7	0.000175487	0.000192862	0.000169752	0.000274475	0.000117229	8.96001e-05	0.000120511	0.000182668	0.000127211	0.000111485	0.000115621	0.000200745	8.10999e-05	0.000120236	0.000192392	0.000376864	0.000231765	0.000142306
	P02763	Alpha-1-acid glycoprotein 1	ORM1	0.88223	0.971986	11	11	8	0.000662574	0.00126295	0.00107123	0.00052052	0.000611123	0.000772493	0.000704091	0.000884439	0.00180891	0.00149031	0.000628286	0.000715431	0.000744562	0.00136954	0.000616142	0.000463196	0.000769442	0.0012809
	A0A087WSX4;A0A0C4DH42		IGHV3-53;IGHV3-66	0.889356	1.09787	11	3	3	2.47e-06	2.15001e-05	3.12999e-06	1.7e-06	4.45e-07	1.76e-06	2.69001e-05	2.03e-05	3.58999e-06	n.d.	n.d.	7.15999e-06	1.86e-05	1.64001e-05	3.98e-06	2e-06	4.14999e-06	6.46001e-07
	P80748;A0A0A0MS00	Ig lambda chain V-III region LOI		0.890017	1.0217	8	6	5	0.0015051	0.0017406	0.00206834	0.00166703	0.00139703	0.00122447	0.00174819	0.00142768	0.000860463	0.00205842	0.00213184	0.00110093	0.00126428	0.000673796	0.00207178	0.00186262	0.0017548	0.00144457
	A0A075B6I2;P06319		IGLV6-57	0.891937	0.956873	8	6	3	5.23e-05	0.000212557	9.03003e-05	0.00016283	4.29001e-05	9.22002e-05	0.000141888	0.000101034	0.000126779	9.56e-05	0.000272316	8.85002e-05	3.05e-05	4.27001e-05	0.00027025	4.63999e-05	0.000105089	0.000199845
	A0A087WYR4;A0A087WZW9		IGLL5	0.892555	1.01302	21	21	1	0.0133382	0.0144358	0.0162127	0.0140673	0.0159164	0.0151894	0.0184588	0.0151015	0.0122972	0.0183612	0.0189254	0.0156654	0.0201116	0.00842813	0.0138567	0.0145864	0.0140238	0.0156325
	Q86UX7;Q86UX7-2;F5H1C6	Fermitin family homolog 3	FERMT3	0.902835	1.06328	9	9	9	4.60002e-06	1.28e-05	1.22e-05	6.80002e-06	4.43001e-06	4.00999e-06	n.d.	1.16e-05	1.88e-05	2.98999e-05	5.64999e-06	4.56001e-06	0.000119965	6.22998e-06	3.68999e-06	3.77001e-06	3.85999e-06	n.d.
	A0A087WWC9;A0A087WXC3;A0A087WWU7;A0A087WYN7;A0A087WWT5;A0A087WX49;B9A064;A0A0B4J231;A0A087WU42;A0A087X2A1;A0A075B6K8;P0CG04;A0A075B6K7	Immunoglobulin lambda-like polypeptide 5;Ig lambda-1 chain C regions	IGLL5;IGLC1	0.909211	0.969843	20	4	2	7.78e-05	0.000130131	0.000170254	0.000108957	0.000169117	0.000199509	0.000100781	4.81001e-05	0.0001011	0.000141848	0.000177697	9.84998e-05	9.65998e-05	5.99002e-05	0.000339187	4.81999e-05	5.32002e-05	0.000188672
	A0A087X0P6;A0A075B6S2;A0A0A0MRZ7		IGKV2D-29	0.916954	1.03547	13	6	5	0.00065396	0.0010813	0.000804037	0.00125556	0.000466981	0.000279968	0.00160266	0.00100288	8.97997e-05	0.000805365	0.000777306	0.000600183	0.000737771	0.00026269	0.00109152	0.000507445	0.000550164	0.000830737
	P08567	Pleckstrin	PLEK	0.917772	1.03679	3	3	3	1.17e-06	2.5e-06	7.47999e-07	1.04e-06	8.44997e-07	3.1e-06	n.d.	1.85e-06	4.31e-06	8.58001e-06	1.63e-06	1.4e-06	3.16999e-06	5.92e-07	1.31e-06	1.82e-06	1.04e-06	1.17e-06
	Q9Y6Z7	Collectin-10	COLEC10	0.919793	0.973153	4	4	4	2.13e-05	1.08e-05	1.03e-05	2.29e-05	5.58001e-06	2.87e-05	2.85e-05	1.58e-05	3.65999e-05	1.53e-05	2.42001e-05	5e-06	2.33e-05	1.38e-05	1.55e-05	2.03e-05	2.1e-05	2.85e-05
	B7ZKJ8		ITIH4	0.919956	1.01013	55	55	1	0.00297049	0.00405161	0.00406301	0.00384409	0.00351471	0.00231617	0.00315532	0.00335304	0.00246292	0.00251784	0.00343811	0.00382773	0.0034092	0.00281259	0.00391122	0.00225693	0.00419871	0.00370766
	Q08188	Protein-glutamine gamma-glutamyltransferase E;Protein-glutamine gamma-glutamyltransferase E 50 kDa catalytic chain;Protein-glutamine gamma-glutamyltransferase E 27 kDa non-catalytic chain	TGM3	0.927581	0.962178	5	5	5	3.74999e-06	1.47e-06	2.5e-06	9.38e-06	2.17001e-06	1.74e-06	1.28e-06	3.11001e-06	9.48999e-07	1.79e-06	2.09001e-06	1.09e-05	4.65999e-07	7.97999e-07	n.d.	6.69999e-06	2.74001e-06	2.10999e-06
	P13224;P13224-2	Platelet glycoprotein Ib beta chain	GP1BB	0.93109	0.953613	3	3	3	3.11001e-06	7.33999e-06	5.52999e-07	2.30001e-06	3.98e-06	1.42e-06	2.25e-07	5.76e-06	1.02e-05	1.84999e-05	3.37e-06	1.15e-06	1.65999e-06	5e-06	7.46001e-07	1.68e-06	2.81e-06	6.75e-07
	P23528;G3V1A4;E9PK25;E9PP50;E9PLJ3;E9PQB7;E9PS23	Cofilin-1	CFL1	0.932769	0.95089	6	6	6	3.71e-06	3.93e-06	7.92998e-07	5.72001e-06	9.28001e-07	n.d.	2.30999e-06	1.64001e-05	2.77001e-05	2.08e-05	4.30001e-06	1.33e-06	4.97001e-06	3.71999e-06	1.35e-06	2e-05	6.62999e-07	4.14999e-06
	A0A075B6S5		IGKV1-27	0.933624	0.98122	7	3	2	2.91e-05	5.44001e-05	4.92001e-05	7.12999e-05	3.09001e-05	4.44999e-05	2.94001e-05	2.81999e-05	1.75999e-05	1.97001e-05	4.55999e-05	4.15999e-05	3.04e-05	1.57e-05	9.43002e-05	3.15999e-05	3.99e-05	4.43001e-05
	O14791;O14791-3;O14791-2;B1AH96;B1AH94;F8WB77;B1AH95;F8WCH3	Apolipoprotein L1	APOL1	0.936	1.01692	23	23	23	0.000550572	0.000870782	0.000661317	0.000979766	0.000371634	0.000791595	0.000790959	0.000454286	0.000438414	0.000612437	0.000670237	0.00118172	0.000617566	0.000459009	0.00051915	0.000224926	0.00118088	0.000883073
	Q13332;Q13332-6;Q13332-3;Q13332-4;Q13332-2;G8JL96;A0A0A0MR60;Q13332-7;Q13332-5	Receptor-type tyrosine-protein phosphatase S;Protein-tyrosine-phosphatase	PTPRS	0.938842	1.03204	3	3	3	n.d.	1.65999e-06	n.d.	4.27001e-06	8.34e-07	1.09e-06	4.66e-06	2.21e-06	2.07e-06	3.62e-06	7.84003e-06	3.22e-06	2.02e-06	7.18001e-07	1.99e-06	5.11001e-07	n.d.	2.64999e-06
	E9PHK0;P05452;CON__Q2KIS7	Tetranectin	CLEC3B	0.939865	0.988948	9	9	9	5.13001e-05	9.79001e-05	0.000134836	8.44999e-05	0.000106534	0.000115965	0.000138627	0.000140105	0.000115359	9.98e-05	0.000116093	0.000120493	0.000117998	5.10999e-05	9.11998e-05	0.000141693	0.000126422	0.000104215
	P05156;G3XAM2;E7ETH0;A0A087X0I2;D6R9Z8;CON__Q32PI4	Complement factor I;Complement factor I heavy chain;Complement factor I light chain	CFI	0.943915	1.01075	36	36	36	0.00175464	0.00198931	0.00147276	0.00212336	0.00208445	0.00279018	0.00223575	0.00339398	0.00477873	0.0029753	0.00218996	0.00168915	0.00213186	0.00436234	0.0020951	0.0022169	0.00216484	0.00246274
	P04220	Ig mu heavy chain disease protein		0.946379	1.05661	47	4	4	0.000140568	0.000262137	9.72003e-05	0.000171209	4.89999e-06	5.48002e-05	6.69999e-06	2.66001e-05	3.46e-05	8.89997e-05	8.62002e-05	0.000158399	0.000171432	1.45e-05	0.000122574	4.55e-07	0.000285922	3.46e-05
	A0A087WVW2;A0A075B6N8;P01860;A0A0A0MS10;P01817	Ig gamma-3 chain C region	IGHG3	0.950751	1.04243	57	5	4	7.82e-06	2.18e-05	0.000335602	0.00015071	8.18e-05	0.000191226	0.000540072	0.000131562	9.25999e-05	0.000169752	0.000635747	0.000343351	4e-06	5.63998e-05	0.000244851	0.000136755	3.84001e-05	0.000120005
	P08519;A0A087WWY0	Apolipoprotein(a)	LPA	0.95132	0.963389	51	46	46	0.00189681	0.000594952	0.000107786	0.000244584	0.0002191	0.000289811	0.000147302	0.00427764	0.00117012	0.000447222	0.000837183	0.00253538	0.00325382	0.000289893	4.88e-05	0.000162612	0.000451102	0.000310631
	P01598	Ig kappa chain V-I region EU		0.963647	1.00714	9	8	2	0.00126589	0.00259809	0.00180297	0.00154779	0.000819261	0.00143335	0.00199712	0.00171438	0.00120545	0.00172023	0.00169597	0.00197795	0.00102732	0.00139164	0.00109574	0.00135177	0.00132934	0.0029194
	A0A075B6I5;P01702	Ig lambda chain V-I region NIG-64	IGLV1-51	0.96942	1.0086	7	6	2	0.00161739	0.00278985	0.0024791	0.000809467	0.00152289	0.00148669	0.00364085	0.00256409	0.00110593	0.0025452	0.00237904	0.00283412	0.00295721	0.00088652	0.00213205	0.00120182	0.00106632	0.00185988
	P00734;E9PIT3;C9JV37;CON__P00735	Prothrombin;Activation peptide fragment 1;Activation peptide fragment 2;Thrombin light chain;Thrombin heavy chain	F2	0.97197	0.995901	37	37	37	0.000802923	0.00132201	0.00104999	0.000966629	0.000998631	0.00113617	0.00076721	0.00127048	0.00111815	0.000981705	0.000552622	0.00130196	0.0012593	0.00129385	0.000893515	0.000853524	0.00106518	0.0013733
	Q15485;Q15485-2	Ficolin-2	FCN2	0.977254	1.01123	8	8	7	2.13e-05	1.53e-05	5.41001e-05	3.43e-05	2.62001e-05	9.23998e-05	2.14e-05	3.82999e-05	1.86e-05	7.23999e-06	1.94001e-05	0.000193545	1.69999e-05	3.67e-05	1.6e-05	2.51999e-05	3.39999e-05	0.000106137
	Q8TER0;Q8TER0-5;Q8TER0-3;Q8TER0-4;B5MEF5	Sushi, nidogen and EGF-like domain-containing protein 1	SNED1	0.977529	1.00748	3	3	3	1.34e-06	n.d.	n.d.	2.69e-06	2.44e-06	2.46e-06	3.52001e-06	7.52998e-07	4.72999e-06	3.99e-06	3.93e-06	1.57e-06	1.68999e-06	1.97e-06	1.32e-06	1.63e-06	3.53e-06	2.30999e-06
	A0A087WV47;P01857;A0A0A0MS08;A0A0A0MS07;P01768;S4R3C0;A0A0C4DH30;P01769	Ig gamma-1 chain C region	IGHG1	0.983402	0.995944	69	7	0	0.00293586	0.00350589	0.00385169	0.00185006	0.00180397	0.00196993	0.00313261	0.00353443	0.00211356	0.00420451	0.00325335	0.00340915	0.00493859	0.000995695	0.00258493	0.00178593	0.00198107	0.00280397
	Q6Q788;C9JZZ0	Apolipoprotein A-V	APOA5	0.987214	0.993246	9	9	9	3.75999e-05	1.65001e-05	2.11e-05	1.84001e-05	5.25998e-06	7.75001e-06	4.77999e-06	8.80998e-06	1.22e-05	5.69999e-06	5.64001e-06	7.82998e-06	2.8e-06	7.38998e-05	7.6e-06	2.93e-05	1.24e-05	3.30001e-05
	A0A0G2JPU1;A0A0C4DH40;A0A0C4DH41;A0A0G2JNA6;A0A0G2JN58;A0A0A0MS13		IGHV4-59;IGHV4-61;IGHV4-39	0.988379	1.00275	8	8	3	0.00150389	0.00216534	0.00175509	0.00215947	0.00150576	0.00148089	0.00169944	0.00104146	0.00111852	0.000554456	0.00120089	0.00265589	0.00163663	0.00110875	0.00164793	0.00184491	0.00209754	0.00272906
	P15169;B1AP58;CON__Q2KJ83	Carboxypeptidase N catalytic chain	CPN1	0.990376	0.99703	8	8	8	7.47001e-05	6.96002e-05	6.10999e-05	5.95999e-05	3.22e-05	3.1e-05	1.86e-05	5.17999e-05	3.18001e-05	2.68e-05	1.46e-05	4.03999e-05	3.27e-05	8.12e-05	6.14001e-05	4.84001e-05	7.86001e-05	5.74999e-05
	P01701	Ig lambda chain V-I region NEW		0.991458	1.00592	5	4	4	3.58e-05	1.64001e-05	3.49999e-05	0.000150845	7.93e-05	6.86e-06	0.000109691	9.37e-06	1.13e-05	1.69999e-05	4.14e-05	1.84999e-05	1.39e-05	3.07e-06	7.59e-05	3.56001e-05	0.000105535	0.000130354
	P01603	Ig kappa chain V-I region Ka		0.994803	1.00227	5	4	4	4.09999e-05	4.77e-05	4.58999e-05	6.17e-05	2.63e-05	5.28001e-05	2.43001e-05	1.84001e-05	7.58e-06	1.83e-05	1.44e-05	1.2e-05	1.5e-05	2.94001e-05	5.03999e-05	6.62e-05	0.000105296	5.42999e-05
	P08697;A0A0G2JPA8;P08697-2;C9JMH6;CON__P28800	Alpha-2-antiplasmin	SERPINF2	0.997506	1.00039	11	11	5	0.000270117	0.000296492	0.000195933	0.000210161	0.000244129	0.000190516	0.000251382	0.000430942	0.00025855	0.000345655	0.000322317	0.000344738	0.000214757	0.000179645	0.000250855	0.000166845	0.00026664	0.000260702
	A0A0C4DH34		IGHV4-28	0.997761	1.00059	3	3	3	0.000873509	0.00104974	0.000496579	0.000483881	0.000500012	0.000626877	0.000432939	0.000258095	0.000653217	0.000416921	0.000818755	0.000570107	0.000432561	0.000258489	0.00121218	0.00039886	0.000698264	0.000689816
	P01594	Ig kappa chain V-I region AU		0.99997	1.00001	7	3	3	1.86e-05	1.75999e-05	1.69e-05	1.58e-05	5.13001e-05	n.d.	1.09e-05	2.67e-05	1.08e-05	3.37e-05	3.16999e-05	1.95e-05	3.71e-06	1.74e-05	1.27e-05	8.72998e-06	1.83e-05	9.59e-05
	P07093-2;P07093-3;P07093;C9JN98	Glia-derived nexin	SERPINE2	1	12.172	4	4	4	n.d.	n.d.	n.d.	1.38e-07	n.d.	n.d.	n.d.	n.d.	n.d.	6.70998e-06	2.16e-06	2.06999e-07	2.01e-06	n.d.	1.04e-06	1.13e-06	1.65e-06	5.41998e-06

## Sheet: TPA vs LFQ 
TPA analysis significant changes (5%FDR)						LFQ analysis significant changes (5%FDR)
Protein IDs	Protein names	Gene names	p value	[PV]/[N]	Razor + unique peptides	Protein IDs	Protein names	Gene names	p value	[PV]/[N]	Razor + unique peptides
P02760;S4R3Y4;CON__P00978	Protein AMBP;Alpha-1-microglobulin;Inter-alpha-trypsin inhibitor light chain;Trypstatin	AMBP	0.000229643	1.8115	17	P02760;S4R3Y4;CON__P00978	Protein AMBP;Alpha-1-microglobulin;Inter-alpha-trypsin inhibitor light chain;Trypstatin	AMBP	0.00264155	1.65849	17
P03950	Angiogenin	ANG	1.97037e-05	5.40897	3	P03950	Angiogenin	ANG	0.000989753	2.17703	3
P02647;F8W696;CON__P15497	Apolipoprotein A-I;Proapolipoprotein A-I;Truncated apolipoprotein A-I	APOA1	0.000266303	0.728385	41	P02647;F8W696;CON__P15497	Apolipoprotein A-I;Proapolipoprotein A-I;Truncated apolipoprotein A-I	APOA1	0.000252175	0.628224	41
P02652;V9GYM3;V9GYG9;V9GYE3;V9GYS1;V9GYC1	Apolipoprotein A-II;Proapolipoprotein A-II;Truncated apolipoprotein A-II	APOA2	0.00242631	0.707407	11	P02652;V9GYM3;V9GYG9;V9GYE3;V9GYS1;V9GYC1	Apolipoprotein A-II;Proapolipoprotein A-II;Truncated apolipoprotein A-II	APOA2	0.00289445	0.603578	11
C9JF17;P05090;C9JX71;F8WBT9	Apolipoprotein D	APOD	0.000963902	0.604038	13	P05067;P05067-8;E9PG40;P05067-7;P05067-11;P05067-9;P05067-4;H7C0V9;A0A0A0MRG2;P05067-10;P05067-3;P05067-5;P05067-6;H7C2L2;P05067-2	Amyloid beta A4 protein;N-APP;Soluble APP-alpha;Soluble APP-beta;C99;Beta-amyloid protein 42;Beta-amyloid protein 40;C83;P3(42);P3(40);C80;Gamma-secretase C-terminal fragment 59;Gamma-secretase C-terminal fragment 57;Gamma-secretase C-terminal fragment 50;C31	APP	0.00192487	2.44922	12
P05067;P05067-8;E9PG40;P05067-7;P05067-11;P05067-9;P05067-4;H7C0V9;A0A0A0MRG2;P05067-10;P05067-3;P05067-5;P05067-6;H7C2L2;P05067-2	Amyloid beta A4 protein;N-APP;Soluble APP-alpha;Soluble APP-beta;C99;Beta-amyloid protein 42;Beta-amyloid protein 40;C83;P3(42);P3(40);C80;Gamma-secretase C-terminal fragment 59;Gamma-secretase C-terminal fragment 57;Gamma-secretase C-terminal fragment 50;C31	APP	0.00342221	2.58945	12	P10643;CON__Q29RQ1	Complement component C7	C7	0.00772946	1.53311	47
P61769;H0YL18;H0YLF3;F5H6I0	Beta-2-microglobulin;Beta-2-microglobulin form pI 5.3;Beta-2-microglobulin	B2M	2.0795e-07	2.72877	6	P49913;J3KNB4	Cathelicidin antimicrobial peptide;Antibacterial protein FALL-39;Antibacterial protein LL-37	CAMP	7.81344e-05	3.57047	5
P02745;X6RLJ0	Complement C1q subcomponent subunit A	C1QA	0.00122892	1.46881	18	V9GYE7;P36980;P36980-2	Complement factor H-related protein 2	CFHR2	0.00693838	2.22467	16
P10643;CON__Q29RQ1	Complement component C7	C7	0.00247567	1.71214	47	Q02985;Q02985-2;A0A087WYK9;Q6NSD3;V9GYX2	Complement factor H-related protein 3	CFHR3	0.00742953	3.25183	15
P49913;J3KNB4	Cathelicidin antimicrobial peptide;Antibacterial protein FALL-39;Antibacterial protein LL-37	CAMP	4.60721e-06	4.85149	5	P10909;P10909-4;P10909-5;P10909-2;P10909-3;H0YC35;H0YLK8;E7ERK6;H0YAS8	Clusterin;Clusterin beta chain;Clusterin alpha chain;Clusterin	CLU	0.0033924	0.704603	19
P27918;E9PAQ1;C9J7V5	Properdin	CFP	0.000879837	1.93108	19	P23142-4;B1AHL2	Fibulin-1	FBLN1	0.000755504	0.514823	20
P10909;P10909-4;P10909-5;P10909-2;P10909-3;H0YC35;H0YLK8;E7ERK6;H0YAS8	Clusterin;Clusterin beta chain;Clusterin alpha chain;Clusterin	CLU	0.00113771	0.753577	19	Q04756;D6RAR4;CON__ENSEMBL:ENSBTAP00000023055	Hepatocyte growth factor activator;Hepatocyte growth factor activator short chain;Hepatocyte growth factor activator long chain	HGFAC	0.00487289	0.676229	7
P23142-4;B1AHL2	Fibulin-1	FBLN1	0.00339816	0.535333	20	Q5TEC6	Histone H3	HIST2H3PS2	0.00253282	3.3535	4
P40197	Platelet glycoprotein V	GP5	0.00287308	2.31267	11	Q9Y251;Q9Y251-2;Q9Y251-3;Q9Y251-4;D6RAQ1;D6RHG4	Heparanase;Heparanase 8 kDa subunit;Heparanase 50 kDa subunit	HPSE	7.62019e-05	7.25345	11
P80108;P80108-2	Phosphatidylinositol-glycan-specific phospholipase D	GPLD1	0.00461465	0.49788	9	P04196	Histidine-rich glycoprotein	HRG	0.00228186	1.36656	22
P62805	Histone H4	HIST1H4A	0.00198992	5.4231	5	A0A0B4J1X5		IGHV3-74	0.000154423	0.555239	12
Q5TEC6	Histone H3	HIST2H3PS2	0.00124525	4.18669	4	A0A0A0MT74		IGKV1-16	0.00192369	0.455652	7
Q9Y251;Q9Y251-2;Q9Y251-3;Q9Y251-4;D6RAQ1;D6RHG4	Heparanase;Heparanase 8 kDa subunit;Heparanase 50 kDa subunit	HPSE	2.10609e-05	11.2559	11	P06310;A0A075B6S3;A0A0A0MT89	Ig kappa chain V-II region RPMI 6410	IGKV2-30	0.00172122	0.691599	14
P04196	Histidine-rich glycoprotein	HRG	0.0039677	1.48214	22	P13647;CON__P13647;F8W0C6;H0YI76;H0YIN9;F8VV57;F8VU69	Keratin, type II cytoskeletal 5	KRT5	0.00235765	0.518028	44
Q06033;Q06033-2;A0A087WW43;E7ET33;CON__Q0V8M9	Inter-alpha-trypsin inhibitor heavy chain H3	ITIH3	0.00610088	1.87801	29	P18428	Lipopolysaccharide-binding protein	LBP	0.000158916	1.78598	12
P18428	Lipopolysaccharide-binding protein	LBP	0.000779435	2.09437	12	P02788;E7ER44;P02788-2;E7EQB2;C9JCF5	Lactotransferrin;Lactoferricin-H;Kaliocin-1;Lactoferroxin-A;Lactoferroxin-B;Lactoferroxin-C	LTF	0.000525019	2.47029	23
Q08380;K7EP36;K7ESM3;K7EKQ5;K7ERZ6;K7EJY8;K7EJD3;K7ES75;K7EN99;K7EQT9	Galectin-3-binding protein	LGALS3BP	0.00411526	1.86546	27	P61626;F8VV32;A0A0B4J259	Lysozyme C;Lysozyme	LYZ	0.00775223	2.00021	8
P02788;E7ER44;P02788-2;E7EQB2;C9JCF5	Lactotransferrin;Lactoferricin-H;Kaliocin-1;Lactoferroxin-A;Lactoferroxin-B;Lactoferroxin-C	LTF	0.0036752	4.04138	23	P14780	Matrix metalloproteinase-9;67 kDa matrix metalloproteinase-9;82 kDa matrix metalloproteinase-9	MMP9	0.00694723	2.16986	8
P61626;F8VV32;A0A0B4J259	Lysozyme C;Lysozyme	LYZ	0.000290209	4.20666	8	Q13201;E7EPG1;Q13201-2	Multimerin-1;Platelet glycoprotein Ia*;155 kDa platelet multimerin	MMRN1	0.00482337	2.46612	32
Q13201;E7EPG1;Q13201-2	Multimerin-1;Platelet glycoprotein Ia*;155 kDa platelet multimerin	MMRN1	0.0018151	3.09768	32	P05164;P05164-2;P05164-3;J3QSF7	Myeloperoxidase;Myeloperoxidase;89 kDa myeloperoxidase;84 kDa myeloperoxidase;Myeloperoxidase light chain;Myeloperoxidase heavy chain	MPO	0.0018697	2.67764	20
Q14112;A0A0A0MTL9;Q14112-2;A0A087WZP6;H0YJV3	Nidogen-2	NID2	0.00098458	2.70735	6	Q9UM47;M0R3C9	Neurogenic locus notch homolog protein 3;Notch 3 extracellular truncation;Notch 3 intracellular domain	NOTCH3	0.00265671	2.46295	8
Q9UM47;M0R3C9	Neurogenic locus notch homolog protein 3;Notch 3 extracellular truncation;Notch 3 intracellular domain	NOTCH3	0.00533924	4.3084	8	P02776	Platelet factor 4;Platelet factor 4, short form	PF4	0.00401231	1.89899	7
P02776	Platelet factor 4;Platelet factor 4, short form	PF4	0.00561197	1.82816	7	P02775	Platelet basic protein;Connective tissue-activating peptide III;TC-2;Connective tissue-activating peptide III(1-81);Beta-thromboglobulin;Neutrophil-activating peptide 2(74);Neutrophil-activating peptide 2(73);Neutrophil-activating peptide 2;TC-1;Neutrophil-activating peptide 2(1-66);Neutrophil-activating peptide 2(1-63)	PPBP	0.00116637	2.40141	7
Q96PD5;Q96PD5-2;CON__ENSEMBL:ENSBTAP00000016285	N-acetylmuramoyl-L-alanine amidase	PGLYRP2	0.00592394	1.53765	17	P02753;Q5VY30;A0A0C4DGV7	Retinol-binding protein 4;Plasma retinol-binding protein(1-182);Plasma retinol-binding protein(1-181);Plasma retinol-binding protein(1-179);Plasma retinol-binding protein(1-176)	RBP4	0.000811485	1.57835	13
P30041	Peroxiredoxin-6	PRDX6	0.00545903	0.439449	4	Q6UWP8;Q6UWP8-2;K7ESC4	Suprabasin	SBSN	0.00141318	0.539809	4
P02810;A0A087WYF5;A0A0A0MT31;A0A087WYT0;A0A087WV42;A0A087WZY1	Salivary acidic proline-rich phosphoprotein 1/2;Salivary acidic proline-rich phosphoprotein 1/2;Salivary acidic proline-rich phosphoprotein 3/4;Peptide P-C	PRH1	0.00285491	0.304997	3	P05546;CON__ENSEMBL:ENSBTAP00000018574	Heparin cofactor 2	SERPIND1	0.00617226	0.713746	23
P02753;Q5VY30;A0A0C4DGV7	Retinol-binding protein 4;Plasma retinol-binding protein(1-182);Plasma retinol-binding protein(1-181);Plasma retinol-binding protein(1-179);Plasma retinol-binding protein(1-176)	RBP4	0.000227447	2.06759	13	P10124	Serglycin	SRGN	0.00183173	2.04741	5
P14151;P14151-2	L-selectin	SELL	0.00277249	4.18303	4	P02786;G3V0E5;H7C3V5;F8WBE5	Transferrin receptor protein 1;Transferrin receptor protein 1, serum form	TFRC	0.000109061	8.59906	19
P05121;P05121-2	Plasminogen activator inhibitor 1	SERPINE1	0.00385545	5.9191	6	Q15582;H0Y8L3;S4R3C6;H0Y9D7;H0YAB8;H0Y8M8	Transforming growth factor-beta-induced protein ig-h3	TGFBI	0.00125106	1.55933	12
P10124	Serglycin	SRGN	0.00126784	2.37144	5	P18206;P18206-2;Q5JQ13;P18206-3	Vinculin	VCL	0.00701625	2.21619	13
P02786;G3V0E5;H7C3V5;F8WBE5	Transferrin receptor protein 1;Transferrin receptor protein 1, serum form	TFRC	0.000327133	12.9993	19
Q15582;H0Y8L3;S4R3C6;H0Y9D7;H0YAB8;H0Y8M8	Transforming growth factor-beta-induced protein ig-h3	TGFBI	0.00218377	1.96295	12
P18206;P18206-2;Q5JQ13;P18206-3	Vinculin	VCL	0.00121094	3.19852	13
In "bold" case are proteins identified as significanly changed in both quantification approaches.
The values correlate with a Spearman coefficient r=0.8 (p=0.0000002).
